# Supplementary material for: Identification and characterization of histone modification gene family reveal their critical responses to flower induction in apple
Source: BMC Plant Biol. 2018 Aug 20;18:173. doi: 10.1186/s12870-018-1388-0 (PMC6102887; doi:10.1186/s12870-018-1388-0)
Supplement: Supplementary file 3 — Table S3. Table S3. Detailed annotations of MdHMs according to the Gene Ontology (GO) terms (XLS 354 kb) [file 12870_2018_1388_MOESM3_ESM.xls]

## Sheet: Sheet1
Table S3. Detailed annotations of MdHMs according to the Gene Ontology (GO) terms.
Gene Name	Gene Locus	Biological process	Biological process description	Cellular component	Cellular component description	Molecular function	Molecular function description
SDG gene family
MdSDG01	MD00G1030500	GO:0065007//GO:0034645//GO:0071704//GO:0009987//GO:0019222//GO:0090304//GO:0010467//GO:0008150//GO:0016070//GO:0034654//GO:0010468//GO:0009059//GO:1903506//GO:0050789//GO:0044238//GO:0051252//GO:0019219//GO:0008380//GO:1901362//GO:0000377//GO:0016071//GO:0000375//GO:0080090//GO:0031326//GO:0046483//GO:0000398//GO:0006351//GO:0006725//GO:0009058//GO:0006397//GO:0006355//GO:0044237//GO:0006396//GO:…	biological regulation//cellular macromolecule biosynthetic process//organic substance metabolic process//cellular process//regulation of metabolic process//nucleic acid metabolic process//gene expression//biological_process//RNA metabolic process//nucleobase-containing compound biosynthetic process//regulation of gene expression//macromolecule biosynthetic process//regulation of nucleic acid-temp…	GO:0032991//GO:0043227//GO:0044424//GO:0005623//GO:0044422//GO:0044428//GO:0044464//GO:0043231//GO:0043229//GO:0005681//GO:0005575//GO:0030529//GO:0043226//GO:0005634//GO:0005622//GO:0044446	macromolecular complex//membrane-bounded organelle//intracellular part//cell//organelle part//nuclear part//cell part//intracellular membrane-bounded organelle//intracellular organelle//spliceosomal complex//cellular_component//ribonucleoprotein complex//organelle//nucleus//intracellular//intracellular organelle part	GO:0003674//GO:0003700//GO:0005488//GO:0005515//GO:0001071	molecular_function//transcription factor activity, sequence-specific DNA binding//binding//protein binding//nucleic acid binding transcription factor activity
MdSDG02	MD00G1060700	GO:0016571//GO:0044763//GO:0018193//GO:0051276//GO:0016569//GO:0043170//GO:0044237//GO:0043933//GO:0044260//GO:0016043//GO:0016570//GO:0044699//GO:0008152//GO:0044267//GO:0043414//GO:0018205//GO:1902589//GO:0006996//GO:0009987//GO:0071704//GO:0071840//GO:0006325//GO:0008213//GO:0034968//GO:0006479//GO:0032259//GO:0044238//GO:0044710//GO:0019538//GO:0018022//GO:0016568//GO:0008150//GO:0043412//GO:…	histone methylation//single-organism cellular process//peptidyl-amino acid modification//chromosome organization//covalent chromatin modification//macromolecule metabolic process//cellular metabolic process//macromolecular complex subunit organization//cellular macromolecule metabolic process//cellular component organization//histone modification//single-organism process//metabolic process//cellu…	GO:0005575//GO:0043229//GO:0005622//GO:0005634//GO:0043226//GO:0044424//GO:0043227//GO:0044464//GO:0005623//GO:0043231	cellular_component//intracellular organelle//intracellular//nucleus//organelle//intracellular part//membrane-bounded organelle//cell part//cell//intracellular membrane-bounded organelle	GO:0043167//GO:0008757//GO:0018024//GO:0046872//GO:0008170//GO:0003824//GO:0042054//GO:0008270//GO:0046914//GO:0003674//GO:0008276//GO:0008168//GO:0016741//GO:0016740//GO:0005515//GO:0016278//GO:0005488//GO:0016279//GO:0043169	ion binding//S-adenosylmethionine-dependent methyltransferase activity//histone-lysine N-methyltransferase activity//metal ion binding//N-methyltransferase activity//catalytic activity//histone methyltransferase activity//zinc ion binding//transition metal ion binding//molecular_function//protein methyltransferase activity//methyltransferase activity//transferase activity, transferring one-carbon…
MdSDG03	MD00G1068300	GO:0044763//GO:0018193//GO:0016571//GO:0043170//GO:0044237//GO:0016569//GO:0051276//GO:0016570//GO:0044260//GO:0043933//GO:0016043//GO:1902589//GO:0018205//GO:0044699//GO:0008152//GO:0044267//GO:0043414//GO:0071704//GO:0071840//GO:0006325//GO:0006996//GO:0009987//GO:0032259//GO:0006479//GO:0034968//GO:0008213//GO:0016568//GO:0008150//GO:0043412//GO:0018022//GO:0044238//GO:0044710//GO:0019538//GO:…	single-organism cellular process//peptidyl-amino acid modification//histone methylation//macromolecule metabolic process//cellular metabolic process//covalent chromatin modification//chromosome organization//histone modification//cellular macromolecule metabolic process//macromolecular complex subunit organization//cellular component organization//single-organism organelle organization//peptidyl-…	GO:0043229//GO:0005575//GO:0043226//GO:0005622//GO:0005634//GO:0043227//GO:0044424//GO:0005623//GO:0044464//GO:0043231	intracellular organelle//cellular_component//organelle//intracellular//nucleus//membrane-bounded organelle//intracellular part//cell//cell part//intracellular membrane-bounded organelle	GO:0018024//GO:0043167//GO:0008757//GO:0046872//GO:0008170//GO:0042393//GO:0042054//GO:0008270//GO:0003824//GO:0008168//GO:0003674//GO:0008276//GO:0046914//GO:0016740//GO:0016741//GO:0016279//GO:0005488//GO:0043169//GO:0016278//GO:0005515	histone-lysine N-methyltransferase activity//ion binding//S-adenosylmethionine-dependent methyltransferase activity//metal ion binding//N-methyltransferase activity//histone binding//histone methyltransferase activity//zinc ion binding//catalytic activity//methyltransferase activity//molecular_function//protein methyltransferase activity//transition metal ion binding//transferase activity//transf…
MdSDG04	MD00G1179500	--	--	--	--	GO:0005488//GO:0005515//GO:0003674	binding//protein binding//molecular_function
MdSDG05	MD01G1012000	GO:0051716//GO:0050794//GO:0044699//GO:0050896//GO:0044763//GO:0007154//GO:0007165//GO:0023052//GO:0050789//GO:0008150//GO:0035556//GO:0009987//GO:0065007//GO:0044700	cellular response to stimulus//regulation of cellular process//single-organism process//response to stimulus//single-organism cellular process//cell communication//signal transduction//signaling//regulation of biological process//biological_process//intracellular signal transduction//cellular process//biological regulation//single organism signaling	GO:1990234//GO:0044446//GO:0031461//GO:1902494//GO:0000151//GO:0005575//GO:0043229//GO:0043226//GO:0005622//GO:0005634//GO:0044428//GO:0044464//GO:0043234//GO:0044422//GO:0005623//GO:0043231//GO:0043227//GO:0044424//GO:0005680//GO:0032991//GO:0000152	transferase complex//intracellular organelle part//cullin-RING ubiquitin ligase complex//catalytic complex//ubiquitin ligase complex//cellular_component//intracellular organelle//organelle//intracellular//nucleus//nuclear part//cell part//protein complex//organelle part//cell//intracellular membrane-bounded organelle//membrane-bounded organelle//intracellular part//anaphase-promoting complex//mac…	GO:0043167//GO:0004842//GO:0046872//GO:0016740//GO:0005515//GO:0005488//GO:0043169//GO:0003824//GO:0008270//GO:0003674//GO:0019787//GO:0046914	ion binding//ubiquitin-protein transferase activity//metal ion binding//transferase activity//protein binding//binding//cation binding//catalytic activity//zinc ion binding//molecular_function//ubiquitin-like protein transferase activity//transition metal ion binding
MdSDG06	MD01G1080200	--	--	--	--	GO:0003674//GO:0005488//GO:0005515	molecular_function//binding//protein binding
MdSDG07	MD01G1116500	--	--	--	--	GO:0003674//GO:0005515//GO:0005488	molecular_function//protein binding//binding
MdSDG08	MD01G1220300	--	--	--	--	GO:0003674//GO:0005515//GO:0005488	molecular_function//protein binding//binding
MdSDG09	MD01G1224300	--	--	--	--	GO:0005515//GO:0005488//GO:0003674	protein binding//binding//molecular_function
MdSDG10	MD02G1157000	GO:0008213//GO:0034968//GO:0006479//GO:0032259//GO:0009987//GO:0006996//GO:0006325//GO:0071704//GO:0071840//GO:0036211//GO:0006464//GO:0019538//GO:0006461//GO:0044085//GO:0044238//GO:0044710//GO:0034622//GO:0018022//GO:0043412//GO:0016568//GO:0008150//GO:0051276//GO:0022607//GO:0016569//GO:0044237//GO:0043170//GO:0065003//GO:0043248//GO:0016571//GO:0044763//GO:0018193//GO:0043623//GO:0044267//GO:…	protein alkylation//histone lysine methylation//protein methylation//methylation//cellular process//organelle organization//chromatin organization//organic substance metabolic process//cellular component organization or biogenesis//protein modification process//cellular protein modification process//protein metabolic process//protein complex assembly//cellular component biogenesis//primary metabo…	GO:0044424//GO:0043227//GO:0043231//GO:0005576//GO:0044464//GO:0005623//GO:0005737//GO:0005634//GO:0005622//GO:0043226//GO:0005783//GO:0005575//GO:0043229//GO:0044444//GO:0012505	intracellular part//membrane-bounded organelle//intracellular membrane-bounded organelle//extracellular region//cell part//cell//cytoplasm//nucleus//intracellular//organelle//endoplasmic reticulum//cellular_component//intracellular organelle//cytoplasmic part//endomembrane system	GO:0046914//GO:0008276//GO:0003674//GO:0008168//GO:0003824//GO:0008270//GO:0042054//GO:0005515//GO:0016278//GO:0043169//GO:0005488//GO:0016279//GO:0016741//GO:0016740//GO:0046872//GO:0008757//GO:0043167//GO:0018024//GO:0008170	transition metal ion binding//protein methyltransferase activity//molecular_function//methyltransferase activity//catalytic activity//zinc ion binding//histone methyltransferase activity//protein binding//lysine N-methyltransferase activity//cation binding//binding//protein-lysine N-methyltransferase activity//transferase activity, transferring one-carbon groups//transferase activity//metal ion b…
MdSDG11	MD02G1174900	--	--	--	--	GO:0005515//GO:0005488//GO:0003674	protein binding//binding//molecular_function
MdSDG12	MD02G1195100	--	--	--	--	GO:0003674//GO:0005515//GO:0005488	molecular_function//protein binding//binding
MdSDG13	MD02G1265700	GO:0090407//GO:0044763//GO:0018193//GO:0006643//GO:0009058//GO:0016571//GO:0006793//GO:0042158//GO:0051276//GO:0044237//GO:0006650//GO:0042157//GO:0043170//GO:0019637//GO:0006644//GO:0016569//GO:0044249//GO:0016570//GO:0016043//GO:0046467//GO:0043933//GO:0044260//GO:1901576//GO:0044267//GO:1901137//GO:0044255//GO:0043414//GO:0044699//GO:0008152//GO:0044711//GO:1902589//GO:0018205//GO:0006629//GO:…	organophosphate biosynthetic process//single-organism cellular process//peptidyl-amino acid modification//membrane lipid metabolic process//biosynthetic process//histone methylation//phosphorus metabolic process//lipoprotein biosynthetic process//chromosome organization//cellular metabolic process//glycerophospholipid metabolic process//lipoprotein metabolic process//macromolecule metabolic proce…	GO:0005575//GO:0098588//GO:0044425//GO:0043229//GO:0044444//GO:0005783//GO:0043226//GO:0005634//GO:0005622//GO:0012505//GO:0044446//GO:0042175//GO:0044432//GO:0043227//GO:0005789//GO:0044424//GO:0016020//GO:0044464//GO:0005737//GO:0005623//GO:0044422//GO:0043231//GO:0031090	cellular_component//bounding membrane of organelle//membrane part//intracellular organelle//cytoplasmic part//endoplasmic reticulum//organelle//nucleus//intracellular//endomembrane system//intracellular organelle part//nuclear outer membrane-endoplasmic reticulum membrane network//endoplasmic reticulum part//membrane-bounded organelle//endoplasmic reticulum membrane//intracellular part//membrane/…	GO:0008757//GO:0043167//GO:0018024//GO:0046872//GO:0008170//GO:0003824//GO:0008270//GO:0042054//GO:0008276//GO:0003674//GO:0046914//GO:0008168//GO:0016741//GO:0016740//GO:0016278//GO:0005515//GO:0043169//GO:0005488//GO:0016279	S-adenosylmethionine-dependent methyltransferase activity//ion binding//histone-lysine N-methyltransferase activity//metal ion binding//N-methyltransferase activity//catalytic activity//zinc ion binding//histone methyltransferase activity//protein methyltransferase activity//molecular_function//transition metal ion binding//methyltransferase activity//transferase activity, transferring one-carbon…
MdSDG14	MD02G1267300	GO:0016571//GO:0044763//GO:0018193//GO:0016569//GO:0044237//GO:0043170//GO:0051276//GO:0016043//GO:0043933//GO:0044260//GO:0016570//GO:0018205//GO:1902589//GO:0044267//GO:0043414//GO:0044699//GO:0008152//GO:0006325//GO:0071704//GO:0071840//GO:0009987//GO:0006996//GO:0006479//GO:0032259//GO:0008213//GO:0034968//GO:0018022//GO:0043412//GO:0016568//GO:0008150//GO:0019538//GO:0044710//GO:0044238//GO:…	histone methylation//single-organism cellular process//peptidyl-amino acid modification//covalent chromatin modification//cellular metabolic process//macromolecule metabolic process//chromosome organization//cellular component organization//macromolecular complex subunit organization//cellular macromolecule metabolic process//histone modification//peptidyl-lysine modification//single-organism org…	GO:0043229//GO:0005575//GO:0005634//GO:0005622//GO:0043226//GO:0044424//GO:0043227//GO:0005623//GO:0044464//GO:0043231	intracellular organelle//cellular_component//nucleus//intracellular//organelle//intracellular part//membrane-bounded organelle//cell//cell part//intracellular membrane-bounded organelle	GO:0018024//GO:0008757//GO:0043167//GO:0046872//GO:0008170//GO:0042393//GO:0008270//GO:0042054//GO:0003824//GO:0008168//GO:0046914//GO:0008276//GO:0003674//GO:0016740//GO:0016741//GO:0043169//GO:0005488//GO:0016279//GO:0005515//GO:0016278	histone-lysine N-methyltransferase activity//S-adenosylmethionine-dependent methyltransferase activity//ion binding//metal ion binding//N-methyltransferase activity//histone binding//zinc ion binding//histone methyltransferase activity//catalytic activity//methyltransferase activity//transition metal ion binding//protein methyltransferase activity//molecular_function//transferase activity//transf…
MdSDG15	MD02G1278400	GO:0015698//GO:1902578//GO:0006820//GO:0008150//GO:0006810//GO:0044765//GO:0051234//GO:0006817//GO:0044699//GO:0006811//GO:0051179	inorganic anion transport//single-organism localization//anion transport//biological_process//transport//single-organism transport//establishment of localization//phosphate ion transport//single-organism process//ion transport//localization	GO:0016020//GO:0005575	membrane//cellular_component	GO:0005215//GO:0022804//GO:0022857//GO:0003674//GO:0005315//GO:0005488//GO:0005515//GO:1901677//GO:0015291	transporter activity//active transmembrane transporter activity//transmembrane transporter activity//molecular_function//inorganic phosphate transmembrane transporter activity//binding//protein binding//phosphate transmembrane transporter activity//secondary active transmembrane transporter activity
MdSDG16	MD03G1258900	GO:0044238//GO:0044710//GO:0019538//GO:0008150//GO:0016568//GO:0043412//GO:0018022//GO:0036211//GO:0006464//GO:0006996//GO:0009987//GO:0071840//GO:0071704//GO:0006325//GO:0034968//GO:0008213//GO:0032259//GO:0006479//GO:0016570//GO:0043933//GO:0044260//GO:0016043//GO:0008152//GO:0044699//GO:0043414//GO:0044267//GO:1902589//GO:0018205//GO:0018193//GO:0044763//GO:0016571//GO:0051276//GO:0043170//GO:…	primary metabolic process//single-organism metabolic process//protein metabolic process//biological_process//chromatin modification//macromolecule modification//peptidyl-lysine methylation//protein modification process//cellular protein modification process//organelle organization//cellular process//cellular component organization or biogenesis//organic substance metabolic process//chromatin orga…	GO:0044464//GO:0005623//GO:0043231//GO:0043227//GO:0044424//GO:0005575//GO:0043229//GO:0043226//GO:0005622//GO:0005634	cell part//cell//intracellular membrane-bounded organelle//membrane-bounded organelle//intracellular part//cellular_component//intracellular organelle//organelle//intracellular//nucleus	GO:0016741//GO:0016740//GO:0016278//GO:0005515//GO:0005488//GO:0016279//GO:0043169//GO:0003824//GO:0042054//GO:0008270//GO:0003674//GO:0008276//GO:0046914//GO:0008168//GO:0042393//GO:0008170//GO:0043167//GO:0008757//GO:0018024//GO:0046872	transferase activity, transferring one-carbon groups//transferase activity//lysine N-methyltransferase activity//protein binding//binding//protein-lysine N-methyltransferase activity//cation binding//catalytic activity//histone methyltransferase activity//zinc ion binding//molecular_function//protein methyltransferase activity//transition metal ion binding//methyltransferase activity//histone bin…
MdSDG17	MD03G1294100	GO:0006338//GO:0008150//GO:0006810//GO:0016568//GO:0071702//GO:1902578//GO:0006325//GO:0071840//GO:0009987//GO:0006996//GO:0009401//GO:0008643//GO:0016043//GO:0043933//GO:0051179//GO:0044699//GO:0044765//GO:0051234//GO:0051276	chromatin remodeling//biological_process//transport//chromatin modification//organic substance transport//single-organism localization//chromatin organization//cellular component organization or biogenesis//cellular process//organelle organization//phosphoenolpyruvate-dependent sugar phosphotransferase system//carbohydrate transport//cellular component organization//macromolecular complex subunit…	GO:0005623//GO:0044464//GO:0043231//GO:0044424//GO:0043227//GO:0043229//GO:0005575//GO:0005634//GO:0005622//GO:0043226	cell//cell part//intracellular membrane-bounded organelle//intracellular part//membrane-bounded organelle//intracellular organelle//cellular_component//nucleus//intracellular//organelle	GO:0043168//GO:1901363//GO:0016817//GO:0016818//GO:0005488//GO:0005515//GO:0016787//GO:0030554//GO:1901265//GO:0032553//GO:0097367//GO:0003824//GO:0000166//GO:0005524//GO:0097159//GO:0003676//GO:0003674//GO:0001882//GO:0032559//GO:0036094//GO:0032550//GO:0035639//GO:0032549//GO:0017076//GO:0032555//GO:0043167//GO:0001883	anion binding//heterocyclic compound binding//hydrolase activity, acting on acid anhydrides//hydrolase activity, acting on acid anhydrides, in phosphorus-containing anhydrides//binding//protein binding//hydrolase activity//adenyl nucleotide binding//nucleoside phosphate binding//ribonucleotide binding//carbohydrate derivative binding//catalytic activity//nucleotide binding//ATP binding//organic c…
MdSDG18	MD04G1028500	GO:0050789//GO:0008150//GO:0009987//GO:0035556//GO:0065007//GO:0044700//GO:0051716//GO:0044699//GO:0050794//GO:0050896//GO:0007154//GO:0044763//GO:0007165//GO:0023052	regulation of biological process//biological_process//cellular process//intracellular signal transduction//biological regulation//single organism signaling//cellular response to stimulus//single-organism process//regulation of cellular process//response to stimulus//cell communication//single-organism cellular process//signal transduction//signaling	--	--	GO:0005515//GO:0005488//GO:0003674	protein binding//binding//molecular_function
MdSDG19	MD04G1052400	GO:0032259//GO:0090304//GO:0006479//GO:0034968//GO:0008213//GO:0010467//GO:0065007//GO:0007534//GO:0032502//GO:0071704//GO:0071840//GO:0033554//GO:0006325//GO:0003006//GO:0034645//GO:0006996//GO:0032505//GO:0019222//GO:0055114//GO:0009987//GO:0006464//GO:1901362//GO:0006950//GO:0044767//GO:0019219//GO:0007531//GO:0036211//GO:0022414//GO:0030154//GO:0031326//GO:0080090//GO:0016070//GO:0016568//GO:…	methylation//nucleic acid metabolic process//protein methylation//histone lysine methylation//protein alkylation//gene expression//biological regulation//gene conversion at mating-type locus//developmental process//organic substance metabolic process//cellular component organization or biogenesis//cellular response to stress//chromatin organization//developmental process involved in reproduction/…	GO:0005743//GO:0044429//GO:0043227//GO:0044424//GO:0031966//GO:0031967//GO:0005740//GO:0043231//GO:0031090//GO:0019866//GO:0005623//GO:0005737//GO:0044422//GO:0016020//GO:0031975//GO:0044464//GO:0043226//GO:0005622//GO:0005634//GO:0044444//GO:0043229//GO:0005575//GO:0044425//GO:0005739//GO:0044446//GO:0070469	mitochondrial inner membrane//mitochondrial part//membrane-bounded organelle//intracellular part//mitochondrial membrane//organelle envelope//mitochondrial envelope//intracellular membrane-bounded organelle//organelle membrane//organelle inner membrane//cell//cytoplasm//organelle part//membrane//envelope//cell part//organelle//intracellular//nucleus//cytoplasmic part//intracellular organelle//cel…	GO:0008168//GO:0003674//GO:0008276//GO:0046914//GO:0003676//GO:0097159//GO:0042054//GO:0008270//GO:0070336//GO:0003824//GO:0005488//GO:0016279//GO:0043169//GO:0016278//GO:0005515//GO:1901363//GO:0016740//GO:0016741//GO:0046872//GO:0003677//GO:0018024//GO:0043167//GO:0008757//GO:0043566//GO:0008170//GO:0042393	methyltransferase activity//molecular_function//protein methyltransferase activity//transition metal ion binding//nucleic acid binding//organic cyclic compound binding//histone methyltransferase activity//zinc ion binding//flap-structured DNA binding//catalytic activity//binding//protein-lysine N-methyltransferase activity//cation binding//lysine N-methyltransferase activity//protein binding//het…
MdSDG20	MD04G1231900	GO:0034968//GO:0008213//GO:0032259//GO:0006479//GO:0009987//GO:0006996//GO:0006325//GO:0071704//GO:0071840//GO:0036211//GO:0006464//GO:0019538//GO:0044238//GO:0044710//GO:0043412//GO:0016568//GO:0008150//GO:0018022//GO:0051276//GO:0044237//GO:0043170//GO:0016569//GO:0044763//GO:0018193//GO:0016571//GO:0044267//GO:0043414//GO:0044699//GO:0008152//GO:1902589//GO:0018205//GO:0016570//GO:0016043//GO:…	histone lysine methylation//protein alkylation//methylation//protein methylation//cellular process//organelle organization//chromatin organization//organic substance metabolic process//cellular component organization or biogenesis//protein modification process//cellular protein modification process//protein metabolic process//primary metabolic process//single-organism metabolic process//macromole…	GO:0019028//GO:0043227//GO:0044424//GO:0043231//GO:0044464//GO:0005623//GO:0043226//GO:0005634//GO:0005622//GO:0005575//GO:0019012//GO:0043229//GO:0044423	viral capsid//membrane-bounded organelle//intracellular part//intracellular membrane-bounded organelle//cell part//cell//organelle//nucleus//intracellular//cellular_component//virion//intracellular organelle//virion part	GO:0008276//GO:0003674//GO:0046914//GO:0008168//GO:0003824//GO:0008270//GO:0042054//GO:0016278//GO:0005515//GO:0043169//GO:0005488//GO:0016279//GO:0016741//GO:0016740//GO:0046872//GO:0008757//GO:0043167//GO:0018024//GO:0008170	protein methyltransferase activity//molecular_function//transition metal ion binding//methyltransferase activity//catalytic activity//zinc ion binding//histone methyltransferase activity//lysine N-methyltransferase activity//protein binding//cation binding//binding//protein-lysine N-methyltransferase activity//transferase activity, transferring one-carbon groups//transferase activity//metal ion b…
MdSDG21	MD05G1027900	--	--	--	--	GO:0003674//GO:0005488//GO:0005515	molecular_function//binding//protein binding
MdSDG22	MD05G1031300	GO:0050896//GO:0008150//GO:0006950//GO:0006952	response to stimulus//biological_process//response to stress//defense response	--	--	GO:0005515//GO:0005488//GO:0003674	protein binding//binding//molecular_function
MdSDG23	MD05G1244800	--	--	--	--	GO:0005515//GO:0005488//GO:0003674	protein binding//binding//molecular_function
MdSDG24	MD07G1051900	GO:0036211//GO:0006464//GO:0044238//GO:0044710//GO:0019538//GO:0018022//GO:0008150//GO:0016568//GO:0043412//GO:0008213//GO:0034968//GO:0006479//GO:0032259//GO:0006996//GO:0009987//GO:0071840//GO:0071704//GO:0006325//GO:0008152//GO:0044699//GO:0043414//GO:0044267//GO:0018205//GO:1902589//GO:0043933//GO:0044260//GO:0016043//GO:0016570//GO:0051276//GO:0016569//GO:0043170//GO:0044237//GO:0016571//GO:…	protein modification process//cellular protein modification process//primary metabolic process//single-organism metabolic process//protein metabolic process//peptidyl-lysine methylation//biological_process//chromatin modification//macromolecule modification//protein alkylation//histone lysine methylation//protein methylation//methylation//organelle organization//cellular process//cellular compone…	GO:0043231//GO:0044464//GO:0005623//GO:0044424//GO:0043227//GO:0005622//GO:0005634//GO:0043226//GO:0005575//GO:0043229	intracellular membrane-bounded organelle//cell part//cell//intracellular part//membrane-bounded organelle//intracellular//nucleus//organelle//cellular_component//intracellular organelle	GO:0005515//GO:0016278//GO:0005488//GO:0016279//GO:0043169//GO:0016741//GO:0016740//GO:0046914//GO:0003674//GO:0008276//GO:0008168//GO:0003824//GO:0042054//GO:0008270//GO:0042393//GO:0008170//GO:0046872//GO:0043167//GO:0008757//GO:0018024	protein binding//lysine N-methyltransferase activity//binding//protein-lysine N-methyltransferase activity//cation binding//transferase activity, transferring one-carbon groups//transferase activity//transition metal ion binding//molecular_function//protein methyltransferase activity//methyltransferase activity//catalytic activity//histone methyltransferase activity//zinc ion binding//histone bin…
MdSDG25	MD07G1058000	GO:0036211//GO:0006464//GO:0044710//GO:0044238//GO:0019538//GO:0008150//GO:0016568//GO:0043412//GO:0018022//GO:0034968//GO:0008213//GO:0032259//GO:0006479//GO:0006996//GO:0009987//GO:0071840//GO:0071704//GO:0006325//GO:0008152//GO:0044699//GO:0043414//GO:0044267//GO:1902589//GO:0018205//GO:0016570//GO:0043933//GO:0044260//GO:0016043//GO:0051276//GO:0043170//GO:0044237//GO:0016569//GO:0018193//GO:…	protein modification process//cellular protein modification process//single-organism metabolic process//primary metabolic process//protein metabolic process//biological_process//chromatin modification//macromolecule modification//peptidyl-lysine methylation//histone lysine methylation//protein alkylation//methylation//protein methylation//organelle organization//cellular process//cellular compone…	GO:0043231//GO:0044464//GO:0005623//GO:0043227//GO:0044424//GO:0043226//GO:0005622//GO:0005634//GO:0005575//GO:0043229	intracellular membrane-bounded organelle//cell part//cell//membrane-bounded organelle//intracellular part//organelle//intracellular//nucleus//cellular_component//intracellular organelle	GO:0016278//GO:0005515//GO:0005488//GO:0016279//GO:0043169//GO:0016741//GO:0016740//GO:0003674//GO:0008276//GO:0046914//GO:0008168//GO:0003824//GO:0042054//GO:0008270//GO:0042393//GO:0008170//GO:0046872//GO:0043167//GO:0008757//GO:0018024	lysine N-methyltransferase activity//protein binding//binding//protein-lysine N-methyltransferase activity//cation binding//transferase activity, transferring one-carbon groups//transferase activity//molecular_function//protein methyltransferase activity//transition metal ion binding//methyltransferase activity//catalytic activity//histone methyltransferase activity//zinc ion binding//histone bin…
MdSDG26	MD07G1058100	GO:0071704//GO:0071840//GO:0006325//GO:0006996//GO:0009987//GO:0032259//GO:0006479//GO:0034968//GO:0008213//GO:0016568//GO:0008150//GO:0043412//GO:0018022//GO:0044710//GO:0044238//GO:0019538//GO:0006464//GO:0036211//GO:0044763//GO:0018193//GO:0016571//GO:0043170//GO:0044237//GO:0016569//GO:0051276//GO:0016570//GO:0044260//GO:0043933//GO:0016043//GO:1902589//GO:0018205//GO:0044699//GO:0008152//GO:…	organic substance metabolic process//cellular component organization or biogenesis//chromatin organization//organelle organization//cellular process//methylation//protein methylation//histone lysine methylation//protein alkylation//chromatin modification//biological_process//macromolecule modification//peptidyl-lysine methylation//single-organism metabolic process//primary metabolic process//prot…	GO:0043227//GO:0044424//GO:0005623//GO:0044464//GO:0043231//GO:0043229//GO:0005575//GO:0043226//GO:0005622//GO:0005634	membrane-bounded organelle//intracellular part//cell//cell part//intracellular membrane-bounded organelle//intracellular organelle//cellular_component//organelle//intracellular//nucleus	GO:0042054//GO:0008270//GO:0003824//GO:0008168//GO:0003674//GO:0008276//GO:0046914//GO:0016740//GO:0016741//GO:0016279//GO:0005488//GO:0043169//GO:0016278//GO:0005515//GO:0018024//GO:0043167//GO:0008757//GO:0046872//GO:0008170//GO:0042393	histone methyltransferase activity//zinc ion binding//catalytic activity//methyltransferase activity//molecular_function//protein methyltransferase activity//transition metal ion binding//transferase activity//transferase activity, transferring one-carbon groups//protein-lysine N-methyltransferase activity//binding//cation binding//lysine N-methyltransferase activity//protein binding//histone-lys…
MdSDG27	MD07G1289800	GO:0007165//GO:0023052//GO:0044763//GO:0007154//GO:0050794//GO:0044699//GO:0050896//GO:0051716//GO:0044700//GO:0035556//GO:0009987//GO:0065007//GO:0050789//GO:0008150	signal transduction//signaling//single-organism cellular process//cell communication//regulation of cellular process//single-organism process//response to stimulus//cellular response to stimulus//single organism signaling//intracellular signal transduction//cellular process//biological regulation//regulation of biological process//biological_process	--	--	GO:0003674//GO:0005515//GO:0005488	molecular_function//protein binding//binding
MdSDG28	MD08G1159600	GO:0044267//GO:0008152//GO:0044271//GO:0006807//GO:1901576//GO:0044260//GO:0044249//GO:0034641//GO:0044237//GO:0043170//GO:0043603//GO:0043604//GO:0009058//GO:0006518//GO:0043043//GO:0009059//GO:0006412//GO:0008150//GO:1901566//GO:0019538//GO:0044238//GO:1901564//GO:0010467//GO:0034645//GO:0071704//GO:0009987	cellular protein metabolic process//metabolic process//cellular nitrogen compound biosynthetic process//nitrogen compound metabolic process//organic substance biosynthetic process//cellular macromolecule metabolic process//cellular biosynthetic process//cellular nitrogen compound metabolic process//cellular metabolic process//macromolecule metabolic process//cellular amide metabolic process//amid…	GO:0005622//GO:0043226//GO:0030529//GO:0043229//GO:0005840//GO:0044444//GO:0043228//GO:0005575//GO:0005623//GO:0005737//GO:0044464//GO:0032991//GO:0043232//GO:0044424	intracellular//organelle//ribonucleoprotein complex//intracellular organelle//ribosome//cytoplasmic part//non-membrane-bounded organelle//cellular_component//cell//cytoplasm//cell part//macromolecular complex//intracellular non-membrane-bounded organelle//intracellular part	GO:0005198//GO:0046872//GO:0043167//GO:0043169//GO:0005488//GO:0003735//GO:0005515//GO:0046914//GO:0003674//GO:0008270	structural molecule activity//metal ion binding//ion binding//cation binding//binding//structural constituent of ribosome//protein binding//transition metal ion binding//molecular_function//zinc ion binding
MdSDG29	MD09G1002600	GO:0032259//GO:0006479//GO:0034968//GO:0008213//GO:0071840//GO:0071704//GO:0006325//GO:0006996//GO:0009987//GO:0006464//GO:0036211//GO:0008150//GO:0016568//GO:0043412//GO:0018022//GO:0044238//GO:0044710//GO:0019538//GO:0043170//GO:0044237//GO:0016569//GO:0051276//GO:0018193//GO:0044763//GO:0016571//GO:1902589//GO:0018205//GO:0008152//GO:0044699//GO:0043414//GO:0044267//GO:0016570//GO:0043933//GO:…	methylation//protein methylation//histone lysine methylation//protein alkylation//cellular component organization or biogenesis//organic substance metabolic process//chromatin organization//organelle organization//cellular process//cellular protein modification process//protein modification process//biological_process//chromatin modification//macromolecule modification//peptidyl-lysine methylatio…	GO:0043227//GO:0044424//GO:0043231//GO:0005623//GO:0044464//GO:0043226//GO:0005622//GO:0005634//GO:0043229//GO:0005575	membrane-bounded organelle//intracellular part//intracellular membrane-bounded organelle//cell//cell part//organelle//intracellular//nucleus//intracellular organelle//cellular_component	GO:0008168//GO:0003674//GO:0008276//GO:0046914//GO:0042054//GO:0008270//GO:0003824//GO:0005488//GO:0016279//GO:0043169//GO:0016278//GO:0005515//GO:0016740//GO:0016741//GO:0046872//GO:0018024//GO:0043167//GO:0008757//GO:0008170//GO:0042393	methyltransferase activity//molecular_function//protein methyltransferase activity//transition metal ion binding//histone methyltransferase activity//zinc ion binding//catalytic activity//binding//protein-lysine N-methyltransferase activity//cation binding//lysine N-methyltransferase activity//protein binding//transferase activity//transferase activity, transferring one-carbon groups//metal ion b…
MdSDG30	MD09G1103200	GO:0009405//GO:0008150//GO:0051704	pathogenesis//biological_process//multi-organism process	GO:0044448//GO:0005622//GO:0043226//GO:0005938//GO:0042151//GO:0005575//GO:0043228//GO:0044444//GO:0043229//GO:0044464//GO:0005737//GO:0005623//GO:0071944//GO:0044424//GO:0043232	cell cortex part//intracellular//organelle//cell cortex//nematocyst//cellular_component//non-membrane-bounded organelle//cytoplasmic part//intracellular organelle//cell part//cytoplasm//cell//cell periphery//intracellular part//intracellular non-membrane-bounded organelle	GO:0016248//GO:0003723//GO:0005515//GO:0005488//GO:0008200//GO:0098772//GO:0016247//GO:1901363//GO:0097159//GO:0003676//GO:0003674	channel inhibitor activity//RNA binding//protein binding//binding//ion channel inhibitor activity//molecular function regulator//channel regulator activity//heterocyclic compound binding//organic cyclic compound binding//nucleic acid binding//molecular_function
MdSDG31	MD09G1105100	--	--	--	--	GO:0005488//GO:0005515//GO:0003674	binding//protein binding//molecular_function
MdSDG32	MD09G1129500	--	--	--	--	GO:0003674//GO:0005515//GO:0005488	molecular_function//protein binding//binding
MdSDG33	MD10G1032900	GO:0071704//GO:0034645//GO:0009987//GO:1901564//GO:0090304//GO:0010467//GO:0008150//GO:0006412//GO:1901566//GO:0009059//GO:0044710//GO:0044238//GO:0019538//GO:0043043//GO:0006313//GO:0006518//GO:0046483//GO:0043603//GO:0006725//GO:0009058//GO:0044763//GO:0043604//GO:0043170//GO:0044237//GO:1901360//GO:0034641//GO:0032196//GO:0006259//GO:0044249//GO:0044260//GO:0006139//GO:0006310//GO:1901576//GO:…	organic substance metabolic process//cellular macromolecule biosynthetic process//cellular process//organonitrogen compound metabolic process//nucleic acid metabolic process//gene expression//biological_process//translation//organonitrogen compound biosynthetic process//macromolecule biosynthetic process//single-organism metabolic process//primary metabolic process//protein metabolic process//pep…	GO:0043232//GO:0032991//GO:0044424//GO:0005737//GO:0005623//GO:0044464//GO:0005840//GO:0044444//GO:0043229//GO:0043228//GO:0005575//GO:0043226//GO:0030529//GO:0005622	intracellular non-membrane-bounded organelle//macromolecular complex//intracellular part//cytoplasm//cell//cell part//ribosome//cytoplasmic part//intracellular organelle//non-membrane-bounded organelle//cellular_component//organelle//ribonucleoprotein complex//intracellular	GO:0003824//GO:0003674//GO:0003676//GO:0097159//GO:1901363//GO:0005488//GO:0004803//GO:0005515//GO:0003735//GO:0003677//GO:0005198	catalytic activity//molecular_function//nucleic acid binding//organic cyclic compound binding//heterocyclic compound binding//binding//transposase activity//protein binding//structural constituent of ribosome//DNA binding//structural molecule activity
MdSDG34	MD10G1226200	--	--	--	--	GO:0005488//GO:0005515//GO:0003674	binding//protein binding//molecular_function
MdSDG35	MD11G1279700	GO:0016570//GO:0006811//GO:0051179//GO:0044260//GO:0006812//GO:0043933//GO:0044238//GO:0044710//GO:0016043//GO:0019538//GO:0015672//GO:0016568//GO:0006810//GO:0008150//GO:0043412//GO:0018022//GO:0055085//GO:0034220//GO:0036211//GO:0044699//GO:0008152//GO:0044267//GO:0043414//GO:1902589//GO:0098660//GO:0006464//GO:0018205//GO:1902578//GO:0098655//GO:0035725//GO:0044763//GO:0018193//GO:0071436//GO:…	histone modification//ion transport//localization//cellular macromolecule metabolic process//cation transport//macromolecular complex subunit organization//primary metabolic process//single-organism metabolic process//cellular component organization//protein metabolic process//monovalent inorganic cation transport//chromatin modification//transport//biological_process//macromolecule modification/…	GO:0016020//GO:0044464//GO:0005623//GO:0043231//GO:0005575//GO:0043227//GO:0044424//GO:0043229//GO:0043226//GO:0005622//GO:0005634	membrane//cell part//cell//intracellular membrane-bounded organelle//cellular_component//membrane-bounded organelle//intracellular part//intracellular organelle//organelle//intracellular//nucleus	GO:0016741//GO:0046873//GO:0016831//GO:0042393//GO:0008948//GO:0016740//GO:0008170//GO:0016278//GO:0005515//GO:0016279//GO:0005488//GO:0043169//GO:0015077//GO:0022892//GO:0043167//GO:0008757//GO:0003824//GO:0022890//GO:0042054//GO:0018024//GO:0008270//GO:0016830//GO:0008324//GO:0003674//GO:0008276//GO:0015081//GO:0015075//GO:0046914//GO:0046872//GO:0005215//GO:0016829//GO:0022857//GO:0008168//GO:…	transferase activity, transferring one-carbon groups//metal ion transmembrane transporter activity//carboxy-lyase activity//histone binding//oxaloacetate decarboxylase activity//transferase activity//N-methyltransferase activity//lysine N-methyltransferase activity//protein binding//protein-lysine N-methyltransferase activity//binding//cation binding//monovalent inorganic cation transmembrane tra…
MdSDG36	MD12G1009500	GO:0016571//GO:0044763//GO:0018193//GO:0051276//GO:0016569//GO:0043170//GO:0044237//GO:0044260//GO:0043933//GO:0016043//GO:0016570//GO:0044699//GO:0008152//GO:0044267//GO:0043414//GO:0018205//GO:1902589//GO:0006996//GO:0009987//GO:0071704//GO:0071840//GO:0006325//GO:0008213//GO:0034968//GO:0006479//GO:0032259//GO:0044238//GO:0044710//GO:0019538//GO:0018022//GO:0016568//GO:0008150//GO:0043412//GO:…	histone methylation//single-organism cellular process//peptidyl-amino acid modification//chromosome organization//covalent chromatin modification//macromolecule metabolic process//cellular metabolic process//cellular macromolecule metabolic process//macromolecular complex subunit organization//cellular component organization//histone modification//single-organism process//metabolic process//cellu…	GO:0005575//GO:0043229//GO:0019012//GO:0005622//GO:0005634//GO:0043226//GO:0044423//GO:0044424//GO:0043227//GO:0019028//GO:0044464//GO:0005623//GO:0043231	cellular_component//intracellular organelle//virion//intracellular//nucleus//organelle//virion part//intracellular part//membrane-bounded organelle//viral capsid//cell part//cell//intracellular membrane-bounded organelle	GO:0043167//GO:0008757//GO:0018024//GO:0046872//GO:0008170//GO:0005198//GO:0003824//GO:0042054//GO:0008270//GO:0046914//GO:0003674//GO:0008276//GO:0008168//GO:0016741//GO:0016740//GO:0005515//GO:0016278//GO:0016279//GO:0005488//GO:0043169	ion binding//S-adenosylmethionine-dependent methyltransferase activity//histone-lysine N-methyltransferase activity//metal ion binding//N-methyltransferase activity//structural molecule activity//catalytic activity//histone methyltransferase activity//zinc ion binding//transition metal ion binding//molecular_function//protein methyltransferase activity//methyltransferase activity//transferase act…
MdSDG37	MD12G1043600	--	--	--	--	GO:0005488//GO:0005515//GO:0003674	binding//protein binding//molecular_function
MdSDG38	MD12G1052100	--	--	--	--	GO:0003674//GO:0005515//GO:0005488	molecular_function//protein binding//binding
MdSDG39	MD12G1112200	GO:0044699//GO:0008152//GO:0044267//GO:0043414//GO:1902589//GO:0018205//GO:0016570//GO:0044260//GO:0043933//GO:0016043//GO:0051276//GO:0043170//GO:0044237//GO:0016569//GO:0044763//GO:0018193//GO:0016571//GO:0036211//GO:0006464//GO:0044238//GO:0044710//GO:0019538//GO:0016568//GO:0008150//GO:0043412//GO:0018022//GO:0034968//GO:0008213//GO:0032259//GO:0006479//GO:0006996//GO:0009987//GO:0071704//GO:…	single-organism process//metabolic process//cellular protein metabolic process//macromolecule methylation//single-organism organelle organization//peptidyl-lysine modification//histone modification//cellular macromolecule metabolic process//macromolecular complex subunit organization//cellular component organization//chromosome organization//macromolecule metabolic process//cellular metabolic pro…	GO:0043226//GO:0005622//GO:0005634//GO:0005575//GO:0043229//GO:0043231//GO:0044464//GO:0005623//GO:0043227//GO:0044424	organelle//intracellular//nucleus//cellular_component//intracellular organelle//intracellular membrane-bounded organelle//cell part//cell//membrane-bounded organelle//intracellular part	GO:0042393//GO:0008170//GO:0046872//GO:0043167//GO:0008757//GO:0018024//GO:0016278//GO:0005515//GO:0016279//GO:0005488//GO:0043169//GO:0016741//GO:0016740//GO:0003674//GO:0008276//GO:0046914//GO:0008168//GO:0003824//GO:0042054//GO:0008270	histone binding//N-methyltransferase activity//metal ion binding//ion binding//S-adenosylmethionine-dependent methyltransferase activity//histone-lysine N-methyltransferase activity//lysine N-methyltransferase activity//protein binding//protein-lysine N-methyltransferase activity//binding//cation binding//transferase activity, transferring one-carbon groups//transferase activity//molecular_functi…
MdSDG40	MD12G1250000	GO:0016569//GO:0044237//GO:0043170//GO:0051276//GO:0016571//GO:0044763//GO:0018193//GO:0018205//GO:1902589//GO:0044267//GO:0043414//GO:0044699//GO:0008152//GO:0016043//GO:0043933//GO:0044260//GO:0016570//GO:0006479//GO:0032259//GO:0008213//GO:0034968//GO:0006325//GO:0071704//GO:0071840//GO:0009987//GO:0006996//GO:0006464//GO:0036211//GO:0018022//GO:0043412//GO:0016568//GO:0008150//GO:0019538//GO:…	covalent chromatin modification//cellular metabolic process//macromolecule metabolic process//chromosome organization//histone methylation//single-organism cellular process//peptidyl-amino acid modification//peptidyl-lysine modification//single-organism organelle organization//cellular protein metabolic process//macromolecule methylation//single-organism process//metabolic process//cellular compo…	GO:0005634//GO:0005622//GO:0043226//GO:0043229//GO:0005575//GO:0044424//GO:0043227//GO:0043231//GO:0005623//GO:0044464	nucleus//intracellular//organelle//intracellular organelle//cellular_component//intracellular part//membrane-bounded organelle//intracellular membrane-bounded organelle//cell//cell part	GO:0046872//GO:0018024//GO:0008757//GO:0043167//GO:0008170//GO:0008168//GO:0046914//GO:0008276//GO:0003674//GO:0008270//GO:0042054//GO:0003824//GO:0043169//GO:0005488//GO:0016279//GO:0005515//GO:0016278//GO:0016740//GO:0016741	metal ion binding//histone-lysine N-methyltransferase activity//S-adenosylmethionine-dependent methyltransferase activity//ion binding//N-methyltransferase activity//methyltransferase activity//transition metal ion binding//protein methyltransferase activity//molecular_function//zinc ion binding//histone methyltransferase activity//catalytic activity//cation binding//binding//protein-lysine N-met…
MdSDG41	MD13G1020900	--	--	--	--	GO:0003674//GO:0005488//GO:0005515	molecular_function//binding//protein binding
MdSDG42	MD13G1069000	GO:0009058//GO:0006725//GO:0044033//GO:0009987//GO:0046483//GO:0071704//GO:0044764//GO:0016032//GO:0044403//GO:0032774//GO:0010467//GO:0051704//GO:0043170//GO:0044419//GO:0044237//GO:0090304//GO:0019083//GO:0019058//GO:0034641//GO:1901360//GO:0044249//GO:0006139//GO:0018130//GO:0044238//GO:0044260//GO:0016070//GO:0008150//GO:0009059//GO:0034654//GO:0019438//GO:1901576//GO:0006807//GO:0044271//GO:…	biosynthetic process//cellular aromatic compound metabolic process//multi-organism metabolic process//cellular process//heterocycle metabolic process//organic substance metabolic process//multi-organism cellular process//viral process//symbiosis, encompassing mutualism through parasitism//RNA biosynthetic process//gene expression//multi-organism process//macromolecule metabolic process//interspec…	--	--	GO:0003824//GO:0016779//GO:0003674//GO:0003677//GO:0003676//GO:0097159//GO:0034062//GO:0003899//GO:1901363//GO:0016740//GO:0016772//GO:0005515//GO:0005488	catalytic activity//nucleotidyltransferase activity//molecular_function//DNA binding//nucleic acid binding//organic cyclic compound binding//RNA polymerase activity//DNA-directed RNA polymerase activity//heterocyclic compound binding//transferase activity//transferase activity, transferring phosphorus-containing groups//protein binding//binding
MdSDG43	MD13G1130100	GO:0006325//GO:0071840//GO:0071704//GO:0018193//GO:0044763//GO:0016571//GO:0009987//GO:0006996//GO:0044237//GO:0043170//GO:0032259//GO:0016569//GO:0006479//GO:0034968//GO:0051276//GO:0008213//GO:0043412//GO:0008150//GO:0016568//GO:0018022//GO:0016570//GO:0016043//GO:0019538//GO:0044260//GO:0043933//GO:0044238//GO:0044710//GO:0006464//GO:1902589//GO:0018205//GO:0036211//GO:0043414//GO:0044267//GO:…	chromatin organization//cellular component organization or biogenesis//organic substance metabolic process//peptidyl-amino acid modification//single-organism cellular process//histone methylation//cellular process//organelle organization//cellular metabolic process//macromolecule metabolic process//methylation//covalent chromatin modification//protein methylation//histone lysine methylation//chro…	GO:0043229//GO:0043227//GO:0005575//GO:0044424//GO:0043226//GO:0005634//GO:0005622//GO:0005623//GO:0044464//GO:0043231	intracellular organelle//membrane-bounded organelle//cellular_component//intracellular part//organelle//nucleus//intracellular//cell//cell part//intracellular membrane-bounded organelle	GO:0008270//GO:0018024//GO:0042054//GO:0008757//GO:0043167//GO:0003824//GO:0046872//GO:0008168//GO:0008276//GO:0003674//GO:0046914//GO:0008170//GO:0016740//GO:0016741//GO:0042393//GO:0043169//GO:0016279//GO:0005488//GO:0016278//GO:0005515	zinc ion binding//histone-lysine N-methyltransferase activity//histone methyltransferase activity//S-adenosylmethionine-dependent methyltransferase activity//ion binding//catalytic activity//metal ion binding//methyltransferase activity//protein methyltransferase activity//molecular_function//transition metal ion binding//N-methyltransferase activity//transferase activity//transferase activity, t…
MdSDG44	MD13G1134900	--	--	--	--	GO:0003674//GO:0005515//GO:0005488	molecular_function//protein binding//binding
MdSDG45	MD13G1224000	GO:0043933//GO:0044260//GO:0016043//GO:0016570//GO:0044699//GO:0008152//GO:0044267//GO:0043414//GO:0018205//GO:1902589//GO:0016571//GO:0044763//GO:0018193//GO:0051276//GO:0016569//GO:0043170//GO:0044237//GO:0044710//GO:0044238//GO:0019538//GO:0018022//GO:0016568//GO:0008150//GO:0043412//GO:0036211//GO:0006464//GO:0006996//GO:0009987//GO:0071704//GO:0071840//GO:0006325//GO:0008213//GO:0034968//GO:…	macromolecular complex subunit organization//cellular macromolecule metabolic process//cellular component organization//histone modification//single-organism process//metabolic process//cellular protein metabolic process//macromolecule methylation//peptidyl-lysine modification//single-organism organelle organization//histone methylation//single-organism cellular process//peptidyl-amino acid modif…	GO:0005575//GO:0043229//GO:0005622//GO:0005634//GO:0043226//GO:0044464//GO:0005623//GO:0043231//GO:0044424//GO:0043227	cellular_component//intracellular organelle//intracellular//nucleus//organelle//cell part//cell//intracellular membrane-bounded organelle//intracellular part//membrane-bounded organelle	GO:0042393//GO:0008170//GO:0043167//GO:0008757//GO:0018024//GO:0046872//GO:0016741//GO:0016740//GO:0005515//GO:0016278//GO:0005488//GO:0016279//GO:0043169//GO:0003824//GO:0042054//GO:0008270//GO:0046914//GO:0003674//GO:0008276//GO:0008168	histone binding//N-methyltransferase activity//ion binding//S-adenosylmethionine-dependent methyltransferase activity//histone-lysine N-methyltransferase activity//metal ion binding//transferase activity, transferring one-carbon groups//transferase activity//protein binding//lysine N-methyltransferase activity//binding//protein-lysine N-methyltransferase activity//cation binding//catalytic activi…
MdSDG46	MD13G1279000	GO:0007165//GO:0023052//GO:0044763//GO:0007154//GO:0050794//GO:0044699//GO:0050896//GO:0051716//GO:0044700//GO:0035556//GO:0009987//GO:0065007//GO:0050789//GO:0008150	signal transduction//signaling//single-organism cellular process//cell communication//regulation of cellular process//single-organism process//response to stimulus//cellular response to stimulus//single organism signaling//intracellular signal transduction//cellular process//biological regulation//regulation of biological process//biological_process	GO:0043226//GO:0005634//GO:0005622//GO:0005575//GO:0043229//GO:0043227//GO:0044424//GO:0043231//GO:0044464//GO:0005623	organelle//nucleus//intracellular//cellular_component//intracellular organelle//membrane-bounded organelle//intracellular part//intracellular membrane-bounded organelle//cell part//cell	GO:0003674//GO:0005515//GO:0005488	molecular_function//protein binding//binding
MdSDG47	MD14G1101300	GO:0018022//GO:0043412//GO:0008150//GO:0016568//GO:0019538//GO:0044238//GO:0044710//GO:0006464//GO:0036211//GO:0006325//GO:0071840//GO:0071704//GO:0009987//GO:0006996//GO:0006479//GO:0032259//GO:0008213//GO:0034968//GO:0016043//GO:0043933//GO:0044260//GO:0016570//GO:0018205//GO:1902589//GO:0043414//GO:0044267//GO:0008152//GO:0044699//GO:0016571//GO:0018193//GO:0044763//GO:0016569//GO:0044237//GO:…	peptidyl-lysine methylation//macromolecule modification//biological_process//chromatin modification//protein metabolic process//primary metabolic process//single-organism metabolic process//cellular protein modification process//protein modification process//chromatin organization//cellular component organization or biogenesis//organic substance metabolic process//cellular process//organelle orga…	GO:0005623//GO:0044464//GO:0043231//GO:0044424//GO:0043227//GO:0043229//GO:0005575//GO:0005634//GO:0005622//GO:0043226	cell//cell part//intracellular membrane-bounded organelle//intracellular part//membrane-bounded organelle//intracellular organelle//cellular_component//nucleus//intracellular//organelle	GO:0016740//GO:0016741//GO:0043169//GO:0005488//GO:0016279//GO:0005515//GO:0016278//GO:0008270//GO:0042054//GO:0003824//GO:0008168//GO:0046914//GO:0008276//GO:0003674//GO:0008170//GO:0042393//GO:0018024//GO:0008757//GO:0043167//GO:0046872	transferase activity//transferase activity, transferring one-carbon groups//cation binding//binding//protein-lysine N-methyltransferase activity//protein binding//lysine N-methyltransferase activity//zinc ion binding//histone methyltransferase activity//catalytic activity//methyltransferase activity//transition metal ion binding//protein methyltransferase activity//molecular_function//N-methyltra…
MdSDG48	MD15G1130200	GO:0043436//GO:0008152//GO:0044699//GO:0006082//GO:0044267//GO:1901576//GO:0044271//GO:0006807//GO:0006099//GO:0044260//GO:0044249//GO:0015980//GO:0034641//GO:0043170//GO:0044237//GO:0009060//GO:0043603//GO:0043604//GO:0009058//GO:0044763//GO:0006518//GO:0043043//GO:0044281//GO:0009059//GO:0008150//GO:0006412//GO:1901566//GO:0044238//GO:0044710//GO:0019538//GO:0006091//GO:0019752//GO:0072350//GO:…	oxoacid metabolic process//metabolic process//single-organism process//organic acid metabolic process//cellular protein metabolic process//organic substance biosynthetic process//cellular nitrogen compound biosynthetic process//nitrogen compound metabolic process//tricarboxylic acid cycle//cellular macromolecule metabolic process//cellular biosynthetic process//energy derivation by oxidation of o…	GO:0005622//GO:0030529//GO:0043226//GO:0005840//GO:0044444//GO:0043229//GO:0016021//GO:0044425//GO:0043228//GO:0005575//GO:0031224//GO:0005623//GO:0005737//GO:0044464//GO:0016020//GO:0032991//GO:0043232//GO:0044424	intracellular//ribonucleoprotein complex//organelle//ribosome//cytoplasmic part//intracellular organelle//integral component of membrane//membrane part//non-membrane-bounded organelle//cellular_component//intrinsic component of membrane//cell//cytoplasm//cell part//membrane//macromolecular complex//intracellular non-membrane-bounded organelle//intracellular part	GO:0016616//GO:0005198//GO:0016614//GO:0004450//GO:0016491//GO:0005488//GO:0005515//GO:0003735//GO:0004448//GO:0003674//GO:0003824	oxidoreductase activity, acting on the CH-OH group of donors, NAD or NADP as acceptor//structural molecule activity//oxidoreductase activity, acting on CH-OH group of donors//isocitrate dehydrogenase (NADP+) activity//oxidoreductase activity//binding//protein binding//structural constituent of ribosome//isocitrate dehydrogenase activity//molecular_function//catalytic activity
MdSDG49	MD15G1133700	GO:0009059//GO:1901566//GO:0008150//GO:0006412//GO:0044238//GO:0019538//GO:0006950//GO:0006518//GO:0043043//GO:0071704//GO:0034645//GO:0042742//GO:0009987//GO:1901564//GO:0010467//GO:0051704//GO:0006952//GO:0098542//GO:0051707//GO:0009605//GO:0044260//GO:0044249//GO:0050896//GO:0008152//GO:0044267//GO:1901576//GO:0006807//GO:0044271//GO:0043603//GO:0043604//GO:0009607//GO:0009617//GO:0043207//GO:…	macromolecule biosynthetic process//organonitrogen compound biosynthetic process//biological_process//translation//primary metabolic process//protein metabolic process//response to stress//peptide metabolic process//peptide biosynthetic process//organic substance metabolic process//cellular macromolecule biosynthetic process//defense response to bacterium//cellular process//organonitrogen compoun…	GO:0005737//GO:0005623//GO:0044464//GO:0032991//GO:0043232//GO:0044424//GO:0044444//GO:0005840//GO:0043229//GO:0005575//GO:0043228//GO:0005622//GO:0043226//GO:0030529	cytoplasm//cell//cell part//macromolecular complex//intracellular non-membrane-bounded organelle//intracellular part//cytoplasmic part//ribosome//intracellular organelle//cellular_component//non-membrane-bounded organelle//intracellular//organelle//ribonucleoprotein complex	GO:0005488//GO:0043169//GO:0005515//GO:0003735//GO:0008270//GO:0046914//GO:0003674//GO:0005198//GO:0043167//GO:0046872	binding//cation binding//protein binding//structural constituent of ribosome//zinc ion binding//transition metal ion binding//molecular_function//structural molecule activity//ion binding//metal ion binding
MdSDG50	MD15G1141800	--	--	--	--	GO:0005488//GO:0005515//GO:0003674	binding//protein binding//molecular_function
MdSDG51	MD15G1271600	GO:0009987//GO:0006996//GO:0051701//GO:0065007//GO:0016032//GO:0006325//GO:0071840//GO:0071704//GO:0034968//GO:0044403//GO:0051704//GO:0008213//GO:0032259//GO:0019087//GO:0006479//GO:0019538//GO:0044238//GO:0044710//GO:0043412//GO:0044003//GO:0008150//GO:0016568//GO:0018022//GO:0036211//GO:0006464//GO:0018193//GO:0044763//GO:0016571//GO:0051817//GO:0065008//GO:0044764//GO:0051276//GO:0035821//GO:…	cellular process//organelle organization//interaction with host//biological regulation//viral process//chromatin organization//cellular component organization or biogenesis//organic substance metabolic process//histone lysine methylation//symbiosis, encompassing mutualism through parasitism//multi-organism process//protein alkylation//methylation//transformation of host cell by virus//protein met…	GO:0043227//GO:0044424//GO:0016020//GO:0044464//GO:0005623//GO:0043231//GO:0031224//GO:0005575//GO:0044425//GO:0016021//GO:0043229//GO:0043226//GO:0005634//GO:0005622	membrane-bounded organelle//intracellular part//membrane//cell part//cell//intracellular membrane-bounded organelle//intrinsic component of membrane//cellular_component//membrane part//integral component of membrane//intracellular organelle//organelle//nucleus//intracellular	GO:0003824//GO:0008270//GO:0042054//GO:0008276//GO:0003674//GO:0003676//GO:0097159//GO:0046914//GO:0008168//GO:0016741//GO:1901363//GO:0016740//GO:0016278//GO:0005515//GO:0043169//GO:0016279//GO:0005488//GO:0008757//GO:0043167//GO:0018024//GO:0003677//GO:0046872//GO:0008170	catalytic activity//zinc ion binding//histone methyltransferase activity//protein methyltransferase activity//molecular_function//nucleic acid binding//organic cyclic compound binding//transition metal ion binding//methyltransferase activity//transferase activity, transferring one-carbon groups//heterocyclic compound binding//transferase activity//lysine N-methyltransferase activity//protein bind…
MdSDG52	MD15G1285900	--	--	--	--	GO:0003674//GO:0005515//GO:0005488	molecular_function//protein binding//binding
MdSDG53	MD15G1338000	GO:0008150//GO:0050789//GO:0044700//GO:0065007//GO:0009987//GO:0035556//GO:0050896//GO:0044699//GO:0050794//GO:0051716//GO:0023052//GO:0007165//GO:0007154//GO:0044763	biological_process//regulation of biological process//single organism signaling//biological regulation//cellular process//intracellular signal transduction//response to stimulus//single-organism process//regulation of cellular process//cellular response to stimulus//signaling//signal transduction//cell communication//single-organism cellular process	GO:0043231//GO:0044422//GO:0005623//GO:0043234//GO:0044464//GO:0044428//GO:0000152//GO:0032991//GO:0005680//GO:0044424//GO:0043227//GO:1902494//GO:0000151//GO:0044446//GO:1990234//GO:0031461//GO:0005634//GO:0005622//GO:0043226//GO:0043229//GO:0005575	intracellular membrane-bounded organelle//organelle part//cell//protein complex//cell part//nuclear part//nuclear ubiquitin ligase complex//macromolecular complex//anaphase-promoting complex//intracellular part//membrane-bounded organelle//catalytic complex//ubiquitin ligase complex//intracellular organelle part//transferase complex//cullin-RING ubiquitin ligase complex//nucleus//intracellular//o…	GO:0043169//GO:0005488//GO:0005515//GO:0016740//GO:0046914//GO:0019787//GO:0003674//GO:0008270//GO:0003824//GO:0004842//GO:0046872//GO:0043167	cation binding//binding//protein binding//transferase activity//transition metal ion binding//ubiquitin-like protein transferase activity//molecular_function//zinc ion binding//catalytic activity//ubiquitin-protein transferase activity//metal ion binding//ion binding
MdSDG54	MD15G1356600	--	--	--	--	GO:0003674//GO:0005515//GO:0005488	molecular_function//protein binding//binding
MdSDG55	MD16G1019300	--	--	--	--	GO:0003674//GO:0005515//GO:0005488	molecular_function//protein binding//binding
MdSDG56	MD16G1067900	--	--	--	--	GO:0005488//GO:0005515//GO:0003674	binding//protein binding//molecular_function
MdSDG57	MD16G1130300	GO:0018193//GO:0044763//GO:0016571//GO:0051276//GO:0043170//GO:0044237//GO:0016569//GO:0016570//GO:0044260//GO:0043933//GO:0016043//GO:0008152//GO:0044699//GO:0043414//GO:0044267//GO:1902589//GO:0018205//GO:0006996//GO:0009987//GO:0071840//GO:0071704//GO:0006325//GO:0034968//GO:0008213//GO:0032259//GO:0006479//GO:0044238//GO:0044710//GO:0019538//GO:0008150//GO:0016568//GO:0043412//GO:0018022//GO:…	peptidyl-amino acid modification//single-organism cellular process//histone methylation//chromosome organization//macromolecule metabolic process//cellular metabolic process//covalent chromatin modification//histone modification//cellular macromolecule metabolic process//macromolecular complex subunit organization//cellular component organization//metabolic process//single-organism process//macro…	GO:0005575//GO:0043229//GO:0043226//GO:0005622//GO:0005634//GO:0043227//GO:0044424//GO:0044464//GO:0005623//GO:0043231	cellular_component//intracellular organelle//organelle//intracellular//nucleus//membrane-bounded organelle//intracellular part//cell part//cell//intracellular membrane-bounded organelle	GO:0043167//GO:0008757//GO:0018024//GO:0046872//GO:0042393//GO:0008170//GO:0003824//GO:0042054//GO:0008270//GO:0003674//GO:0008276//GO:0046914//GO:0008168//GO:0016741//GO:0016740//GO:0016278//GO:0005515//GO:0016279//GO:0005488//GO:0043169	ion binding//S-adenosylmethionine-dependent methyltransferase activity//histone-lysine N-methyltransferase activity//metal ion binding//histone binding//N-methyltransferase activity//catalytic activity//histone methyltransferase activity//zinc ion binding//molecular_function//protein methyltransferase activity//transition metal ion binding//methyltransferase activity//transferase activity, transf…
MdSDG58	MD16G1130700	--	--	--	--	GO:0005488//GO:0005515//GO:0003674	binding//protein binding//molecular_function
MdSDG59	MD16G1228800	GO:0016570//GO:0016043//GO:0044260//GO:0043933//GO:0043414//GO:0044267//GO:0008152//GO:0044699//GO:1902589//GO:0018205//GO:0018193//GO:0044763//GO:0016571//GO:0051276//GO:0044237//GO:0043170//GO:0016569//GO:0019538//GO:0044710//GO:0044238//GO:0043412//GO:0008150//GO:0016568//GO:0018022//GO:0036211//GO:0006464//GO:0009987//GO:0006996//GO:0006325//GO:0071840//GO:0071704//GO:0034968//GO:0008213//GO:…	histone modification//cellular component organization//cellular macromolecule metabolic process//macromolecular complex subunit organization//macromolecule methylation//cellular protein metabolic process//metabolic process//single-organism process//single-organism organelle organization//peptidyl-lysine modification//peptidyl-amino acid modification//single-organism cellular process//histone meth…	GO:0005575//GO:0043229//GO:0043226//GO:0005634//GO:0005622//GO:0044464//GO:0005623//GO:0043231//GO:0043227//GO:0044424	cellular_component//intracellular organelle//organelle//nucleus//intracellular//cell part//cell//intracellular membrane-bounded organelle//membrane-bounded organelle//intracellular part	GO:0042393//GO:0008170//GO:0008757//GO:0043167//GO:0018024//GO:0046872//GO:0016741//GO:0016740//GO:0016278//GO:0005515//GO:0043169//GO:0016279//GO:0005488//GO:0003824//GO:0008270//GO:0042054//GO:0008276//GO:0003674//GO:0046914//GO:0008168	histone binding//N-methyltransferase activity//S-adenosylmethionine-dependent methyltransferase activity//ion binding//histone-lysine N-methyltransferase activity//metal ion binding//transferase activity, transferring one-carbon groups//transferase activity//lysine N-methyltransferase activity//protein binding//cation binding//protein-lysine N-methyltransferase activity//binding//catalytic activi…
MdSDG60	MD16G1258900	GO:1903506//GO:0044238//GO:0051252//GO:0050789//GO:0008150//GO:0016070//GO:0010468//GO:0009059//GO:0034654//GO:0080090//GO:0031326//GO:1901362//GO:0019219//GO:0019222//GO:0009987//GO:0065007//GO:0071704//GO:0034645//GO:0010467//GO:0090304//GO:0044249//GO:0044260//GO:0006139//GO:0018130//GO:1901576//GO:0019438//GO:0044271//GO:0006807//GO:0050794//GO:0008152//GO:0051171//GO:0097659//GO:0006725//GO:…	regulation of nucleic acid-templated transcription//primary metabolic process//regulation of RNA metabolic process//regulation of biological process//biological_process//RNA metabolic process//regulation of gene expression//macromolecule biosynthetic process//nucleobase-containing compound biosynthetic process//regulation of primary metabolic process//regulation of cellular biosynthetic process//…	--	--	GO:0003700//GO:1901363//GO:0005515//GO:0005488//GO:0003674//GO:0003676//GO:0097159//GO:0001071//GO:0003677	transcription factor activity, sequence-specific DNA binding//heterocyclic compound binding//protein binding//binding//molecular_function//nucleic acid binding//organic cyclic compound binding//nucleic acid binding transcription factor activity//DNA binding
MdSDG61	MD17G1006800	GO:0006464//GO:0036211//GO:0043412//GO:0016568//GO:0008150//GO:0018022//GO:0019538//GO:0044710//GO:0044238//GO:0032259//GO:0006479//GO:0034968//GO:0008213//GO:0006325//GO:0071704//GO:0071840//GO:0009987//GO:0006996//GO:1902589//GO:0018205//GO:0044267//GO:0043414//GO:0044699//GO:0008152//GO:0016570//GO:0016043//GO:0044260//GO:0043933//GO:0044237//GO:0043170//GO:0016569//GO:0051276//GO:0044763//GO:…	cellular protein modification process//protein modification process//macromolecule modification//chromatin modification//biological_process//peptidyl-lysine methylation//protein metabolic process//single-organism metabolic process//primary metabolic process//methylation//protein methylation//histone lysine methylation//protein alkylation//chromatin organization//organic substance metabolic proces…	GO:0043231//GO:0005623//GO:0044464//GO:0043227//GO:0044424//GO:0043226//GO:0005634//GO:0005622//GO:0043229//GO:0005575	intracellular membrane-bounded organelle//cell//cell part//membrane-bounded organelle//intracellular part//organelle//nucleus//intracellular//intracellular organelle//cellular_component	GO:0043169//GO:0016279//GO:0005488//GO:0016278//GO:0005515//GO:0016740//GO:0016741//GO:0008168//GO:0008276//GO:0003674//GO:0046914//GO:0008270//GO:0042054//GO:0003824//GO:0008170//GO:0042393//GO:0046872//GO:0018024//GO:0008757//GO:0043167	cation binding//protein-lysine N-methyltransferase activity//binding//lysine N-methyltransferase activity//protein binding//transferase activity//transferase activity, transferring one-carbon groups//methyltransferase activity//protein methyltransferase activity//molecular_function//transition metal ion binding//zinc ion binding//histone methyltransferase activity//catalytic activity//N-methyltra…
MdSDG62	MD17G1091000	GO:1901564//GO:0019359//GO:0009108//GO:0071704//GO:0009987//GO:1901362//GO:0044281//GO:0009117//GO:0009165//GO:0006796//GO:0034654//GO:1901566//GO:0008150//GO:0006753//GO:0044710//GO:0044238//GO:0072525//GO:0051186//GO:0034641//GO:1901360//GO:0019637//GO:0044237//GO:0051188//GO:0009435//GO:0006793//GO:0046483//GO:1901293//GO:0046496//GO:0072524//GO:0009058//GO:0006725//GO:0006733//GO:0090407//GO:…	organonitrogen compound metabolic process//nicotinamide nucleotide biosynthetic process//coenzyme biosynthetic process//organic substance metabolic process//cellular process//organic cyclic compound biosynthetic process//small molecule metabolic process//nucleotide metabolic process//nucleotide biosynthetic process//phosphate-containing compound metabolic process//nucleobase-containing compound b…	--	--	GO:0003674//GO:0016757//GO:0003824//GO:0005488//GO:0005515//GO:0016740//GO:0016763//GO:0004514	molecular_function//transferase activity, transferring glycosyl groups//catalytic activity//binding//protein binding//transferase activity//transferase activity, transferring pentosyl groups//nicotinate-nucleotide diphosphorylase (carboxylating) activity
MdSDG63	MD17G1118300	--	--	--	--	GO:0005488//GO:0005515//GO:0003674	binding//protein binding//molecular_function
MdSDG64	MD17G1287300	--	--	--	--	GO:0005488//GO:0005515//GO:0003674	binding//protein binding//molecular_function
PRMT gene family
MdPRMT01	MD02G1037100	GO:0034470//GO:1901360//GO:0034641//GO:0044237//GO:0043170//GO:0006396//GO:0042254//GO:0046483//GO:0031167//GO:0006508//GO:0034660//GO:0006725//GO:0006364//GO:0043414//GO:0044267//GO:0008152//GO:0006807//GO:0001510//GO:0044260//GO:0006139//GO:0006479//GO:0090304//GO:0032259//GO:0010467//GO:0009451//GO:0008213//GO:0016072//GO:0071840//GO:0071704//GO:0009987//GO:0006464//GO:0022613//GO:0036211//GO:…	ncRNA processing//organic cyclic compound metabolic process//cellular nitrogen compound metabolic process//cellular metabolic process//macromolecule metabolic process//RNA processing//ribosome biogenesis//heterocycle metabolic process//rRNA methylation//proteolysis//ncRNA metabolic process//cellular aromatic compound metabolic process//rRNA processing//macromolecule methylation//cellular protein …	--	--	GO:0004719//GO:0070011//GO:0008757//GO:0010340//GO:0051998//GO:0008238//GO:0008233//GO:0008168//GO:0008276//GO:0003674//GO:0016787//GO:0004177//GO:0003824//GO:0016740//GO:0008171//GO:0016741	protein-L-isoaspartate (D-aspartate) O-methyltransferase activity//peptidase activity, acting on L-amino acid peptides//S-adenosylmethionine-dependent methyltransferase activity//carboxyl-O-methyltransferase activity//protein carboxyl O-methyltransferase activity//exopeptidase activity//peptidase activity//methyltransferase activity//protein methyltransferase activity//molecular_function//hydrola…
MdPRMT02	MD08G1132700	GO:0006464//GO:0044267//GO:0043414//GO:0008152//GO:0036211//GO:0043412//GO:0008150//GO:0016043//GO:0019538//GO:0044260//GO:0044238//GO:0006479//GO:0044237//GO:0043170//GO:0032259//GO:0008213//GO:0071704//GO:0071840//GO:0009987//GO:0006996//GO:0007010	cellular protein modification process//cellular protein metabolic process//macromolecule methylation//metabolic process//protein modification process//macromolecule modification//biological_process//cellular component organization//protein metabolic process//cellular macromolecule metabolic process//primary metabolic process//protein methylation//cellular metabolic process//macromolecule metaboli…	--	--	GO:0005488//GO:0005515//GO:0016740//GO:0003779//GO:0008092//GO:0016741//GO:0008168//GO:0003674//GO:0003824	binding//protein binding//transferase activity//actin binding//cytoskeletal protein binding//transferase activity, transferring one-carbon groups//methyltransferase activity//molecular_function//catalytic activity
MdPRMT03	MD13G1168500	GO:0044237//GO:0006396//GO:0043170//GO:0034641//GO:1901360//GO:0034470//GO:0034660//GO:0031167//GO:0006725//GO:0046483//GO:0042254//GO:0006807//GO:0044267//GO:0043414//GO:0008152//GO:0006364//GO:0006139//GO:0044260//GO:0001510//GO:0009451//GO:0010467//GO:0008213//GO:0090304//GO:0032259//GO:0006479//GO:0009987//GO:0016072//GO:0071704//GO:0071840//GO:0036211//GO:0022613//GO:0006464//GO:0019538//GO:…	cellular metabolic process//RNA processing//macromolecule metabolic process//cellular nitrogen compound metabolic process//organic cyclic compound metabolic process//ncRNA processing//ncRNA metabolic process//rRNA methylation//cellular aromatic compound metabolic process//heterocycle metabolic process//ribosome biogenesis//nitrogen compound metabolic process//cellular protein metabolic process//m…	--	--	GO:0003674//GO:0008168//GO:0003824//GO:0016741//GO:0016740	molecular_function//methyltransferase activity//catalytic activity//transferase activity, transferring one-carbon groups//transferase activity
MdPRMT04	MD15G1111800	GO:0044237//GO:0043170//GO:0044260//GO:0044267//GO:0043414//GO:0008152//GO:0009987//GO:0071704//GO:0008213//GO:0032259//GO:0006479//GO:0019538//GO:0044238//GO:0043412//GO:0008150//GO:0036211//GO:0006464	cellular metabolic process//macromolecule metabolic process//cellular macromolecule metabolic process//cellular protein metabolic process//macromolecule methylation//metabolic process//cellular process//organic substance metabolic process//protein alkylation//methylation//protein methylation//protein metabolic process//primary metabolic process//macromolecule modification//biological_process//pro…	--	--	GO:0003824//GO:0003674//GO:0008168//GO:0016741//GO:0016740	catalytic activity//molecular_function//methyltransferase activity//transferase activity, transferring one-carbon groups//transferase activity
MdPRMT05	MD15G1112100	GO:0044237//GO:0043170//GO:0044267//GO:0043414//GO:0008152//GO:0044260//GO:0032259//GO:0006479//GO:0008213//GO:0071704//GO:0009987//GO:0006464//GO:0036211//GO:0043412//GO:0008150//GO:0019538//GO:0044238	cellular metabolic process//macromolecule metabolic process//cellular protein metabolic process//macromolecule methylation//metabolic process//cellular macromolecule metabolic process//methylation//protein methylation//protein alkylation//organic substance metabolic process//cellular process//cellular protein modification process//protein modification process//macromolecule modification//biologic…	--	--	GO:0008168//GO:0003674//GO:0003824//GO:0016740//GO:0016741	methyltransferase activity//molecular_function//catalytic activity//transferase activity//transferase activity, transferring one-carbon groups
MdPRMT06	MD15G1112600	GO:0006464//GO:0036211//GO:0043412//GO:0008150//GO:0019538//GO:0044238//GO:0006479//GO:0032259//GO:0008213//GO:0071704//GO:0009987//GO:0044267//GO:0043414//GO:0008152//GO:0044260//GO:0044237//GO:0043170	cellular protein modification process//protein modification process//macromolecule modification//biological_process//protein metabolic process//primary metabolic process//protein methylation//methylation//protein alkylation//organic substance metabolic process//cellular process//cellular protein metabolic process//macromolecule methylation//metabolic process//cellular macromolecule metabolic proc…	--	--	GO:0016740//GO:0016741//GO:0008168//GO:0003674//GO:0003824	transferase activity//transferase activity, transferring one-carbon groups//methyltransferase activity//molecular_function//catalytic activity
MdPRMT07	MD15G1177300	GO:0006364//GO:0043414//GO:0044267//GO:0008152//GO:0006807//GO:0001510//GO:0044260//GO:0006139//GO:1901360//GO:0034470//GO:0034641//GO:0044237//GO:0006396//GO:0043170//GO:0042254//GO:0046483//GO:0006508//GO:0031167//GO:0034660//GO:0006725//GO:0006464//GO:0022613//GO:0036211//GO:0000154//GO:0043412//GO:0008150//GO:0016070//GO:0019538//GO:0044238//GO:0044085//GO:0006479//GO:0090304//GO:0032259//GO:…	rRNA processing//macromolecule methylation//cellular protein metabolic process//metabolic process//nitrogen compound metabolic process//RNA methylation//cellular macromolecule metabolic process//nucleobase-containing compound metabolic process//organic cyclic compound metabolic process//ncRNA processing//cellular nitrogen compound metabolic process//cellular metabolic process//RNA processing//mac…	--	--	GO:0051998//GO:0010340//GO:0008238//GO:0008233//GO:0004719//GO:0070011//GO:0003723//GO:0008757//GO:0005488//GO:0016740//GO:1901363//GO:0008171//GO:0016741//GO:0008168//GO:0097159//GO:0003676//GO:0008276//GO:0003674//GO:0016787//GO:0004177//GO:0003824	protein carboxyl O-methyltransferase activity//carboxyl-O-methyltransferase activity//exopeptidase activity//peptidase activity//protein-L-isoaspartate (D-aspartate) O-methyltransferase activity//peptidase activity, acting on L-amino acid peptides//RNA binding//S-adenosylmethionine-dependent methyltransferase activity//binding//transferase activity//heterocyclic compound binding//O-methyltransfer…
HDMA gene family
MdHDMA01	MD00G1030000	GO:0044764//GO:0019069//GO:0019058//GO:0044419//GO:0022607//GO:0016043//GO:0071840//GO:0016032//GO:0009987//GO:0019068//GO:0051704//GO:0044403//GO:0008150//GO:0044085	multi-organism cellular process//viral capsid assembly//viral life cycle//interspecies interaction between organisms//cellular component assembly//cellular component organization//cellular component organization or biogenesis//viral process//cellular process//virion assembly//multi-organism process//symbiosis, encompassing mutualism through parasitism//biological_process//cellular component bioge…	GO:0005575//GO:0033648//GO:0033643//GO:0042025//GO:0043657//GO:0044215//GO:0044217//GO:0043656//GO:0044216//GO:0018995//GO:0033647//GO:0033646	cellular_component//host intracellular membrane-bounded organelle//host cell part//host cell nucleus//host cell//other organism//other organism part//intracellular region of host//other organism cell//host//host intracellular organelle//host intracellular part	GO:0043167//GO:0046872//GO:0008270//GO:0046914//GO:0003674//GO:0005488//GO:0043169//GO:0005515	ion binding//metal ion binding//zinc ion binding//transition metal ion binding//molecular_function//binding//cation binding//protein binding
MdHDMA02	MD00G1041900	GO:0070727//GO:0006810//GO:0034613//GO:0008150//GO:0071702//GO:0046907//GO:0008104//GO:0033036//GO:0006886//GO:0051649//GO:0051179//GO:0015031//GO:0045184//GO:0051641//GO:0051234	cellular macromolecule localization//transport//cellular protein localization//biological_process//organic substance transport//intracellular transport//protein localization//macromolecule localization//intracellular protein transport//establishment of localization in cell//localization//protein transport//establishment of protein localization//cellular localization//establishment of localization	GO:0031224//GO:0043231//GO:0005737//GO:0005623//GO:0044464//GO:0016020//GO:0044424//GO:0043227//GO:0012505//GO:0005622//GO:0043226//GO:0005783//GO:0043229//GO:0044444//GO:0016021//GO:0044425//GO:0005575	intrinsic component of membrane//intracellular membrane-bounded organelle//cytoplasm//cell//cell part//membrane//intracellular part//membrane-bounded organelle//endomembrane system//intracellular//organelle//endoplasmic reticulum//intracellular organelle//cytoplasmic part//integral component of membrane//membrane part//cellular_component	GO:0043169//GO:0005488//GO:0005515//GO:0046914//GO:0003674//GO:0008270//GO:0046872//GO:0043167	cation binding//binding//protein binding//transition metal ion binding//molecular_function//zinc ion binding//metal ion binding//ion binding
MdHDMA03	MD00G1206800	--	--	--	--	GO:0005515//GO:0005488//GO:0003674	protein binding//binding//molecular_function
MdHDMA04	MD01G1103000	GO:0070887//GO:0006631//GO:0080090//GO:0031326//GO:0044281//GO:0048545//GO:1901362//GO:0019219//GO:0071310//GO:1903506//GO:0044238//GO:0044710//GO:0051252//GO:0008610//GO:0050789//GO:0008150//GO:0016070//GO:0010468//GO:0009059//GO:0032870//GO:0034654//GO:0043401//GO:0016116//GO:0044700//GO:0010467//GO:0090304//GO:0019752//GO:0009725//GO:0071407//GO:0006629//GO:0042440//GO:0019222//GO:0055114//GO:…	cellular response to chemical stimulus//fatty acid metabolic process//regulation of primary metabolic process//regulation of cellular biosynthetic process//small molecule metabolic process//response to steroid hormone//organic cyclic compound biosynthetic process//regulation of nucleobase-containing compound metabolic process//cellular response to organic substance//regulation of nucleic acid-tem…	GO:0043231//GO:0044464//GO:0005623//GO:0043227//GO:0044424//GO:0043226//GO:0005622//GO:0005634//GO:0005575//GO:0043229	intracellular membrane-bounded organelle//cell part//cell//membrane-bounded organelle//intracellular part//organelle//intracellular//nucleus//cellular_component//intracellular organelle	GO:0050662//GO:0005515//GO:0005488//GO:0004871//GO:0003857//GO:0060089//GO:0016705//GO:1901363//GO:0043168//GO:0003674//GO:0030284//GO:0003676//GO:0097159//GO:0000166//GO:0008289//GO:0003824//GO:0003707//GO:1901265//GO:0048037//GO:0050660//GO:0071949//GO:0016616//GO:0036094//GO:0038023//GO:0016614//GO:0003677//GO:0016491//GO:0005496//GO:0043167//GO:0004872	coenzyme binding//protein binding//binding//signal transducer activity//3-hydroxyacyl-CoA dehydrogenase activity//molecular transducer activity//oxidoreductase activity, acting on paired donors, with incorporation or reduction of molecular oxygen//heterocyclic compound binding//anion binding//molecular_function//estrogen receptor activity//nucleic acid binding//organic cyclic compound binding//nu…
MdHDMA05	MD03G1220300	GO:0008299//GO:0046148//GO:0034641//GO:1901360//GO:0034470//GO:0006721//GO:0044237//GO:0016117//GO:0016114//GO:0043170//GO:0006396//GO:0051234//GO:0043604//GO:0034660//GO:0044763//GO:0009058//GO:0006725//GO:0044765//GO:0006399//GO:0043603//GO:0016108//GO:0046483//GO:0044267//GO:0044255//GO:0044699//GO:0008152//GO:0006807//GO:0044271//GO:1901576//GO:0006720//GO:0016109//GO:0050896//GO:0044711//GO:…	isoprenoid biosynthetic process//pigment biosynthetic process//cellular nitrogen compound metabolic process//organic cyclic compound metabolic process//ncRNA processing//terpenoid metabolic process//cellular metabolic process//carotenoid biosynthetic process//terpenoid biosynthetic process//macromolecule metabolic process//RNA processing//establishment of localization//amide biosynthetic process/…	GO:0005622//GO:0043226//GO:0030529//GO:0005575//GO:0043228//GO:0043229//GO:0044444//GO:0005840//GO:0012506//GO:0031988//GO:0031982//GO:0044424//GO:0043227//GO:0032991//GO:0043232//GO:0031090//GO:0005576//GO:0044464//GO:0016020//GO:0005737//GO:0005623//GO:0044422	intracellular//organelle//ribonucleoprotein complex//cellular_component//non-membrane-bounded organelle//intracellular organelle//cytoplasmic part//ribosome//vesicle membrane//membrane-bounded vesicle//vesicle//intracellular part//membrane-bounded organelle//macromolecular complex//intracellular non-membrane-bounded organelle//organelle membrane//extracellular region//cell part//membrane//cytopla…	GO:0016491//GO:0043167//GO:0008172//GO:0071949//GO:0005198//GO:0050660//GO:0048037//GO:0036094//GO:0030269//GO:0097159//GO:0003674//GO:0008168//GO:0003824//GO:0000166//GO:1901265//GO:0005515//GO:0003735//GO:0050662//GO:0005488//GO:0016741//GO:0043168//GO:0016740//GO:0042086//GO:1901363//GO:0016705	oxidoreductase activity//ion binding//S-methyltransferase activity//FAD binding//structural molecule activity//flavin adenine dinucleotide binding//cofactor binding//small molecule binding//tetrahydromethanopterin S-methyltransferase activity//organic cyclic compound binding//molecular_function//methyltransferase activity//catalytic activity//nucleotide binding//nucleoside phosphate binding//prot…
MdHDMA06	MD05G1067900	--	--	--	--	GO:0005488//GO:0043169//GO:0005515//GO:0046914//GO:0003674//GO:0008270//GO:0046872//GO:0043167	binding//cation binding//protein binding//transition metal ion binding//molecular_function//zinc ion binding//metal ion binding//ion binding
MdHDMA07	MD05G1344100	--	--	--	--	GO:0005488//GO:0005515//GO:0003674	binding//protein binding//molecular_function
MdHDMA08	MD06G1137800	--	--	--	--	GO:0003674//GO:0005488//GO:0005515	molecular_function//binding//protein binding
MdHDMA09	MD08G1004400	GO:0016070//GO:0008150//GO:0008610//GO:0044238//GO:0044710//GO:0071704//GO:0006629//GO:0042440//GO:0009987//GO:0055114//GO:0090304//GO:0016116//GO:0010467//GO:0044249//GO:0008033//GO:0006139//GO:0044260//GO:0044711//GO:0016109//GO:0006720//GO:1901576//GO:0006807//GO:0044699//GO:0008152//GO:0044255//GO:0046483//GO:0016108//GO:0006399//GO:0009058//GO:0006725//GO:0044763//GO:0034660//GO:0006396//GO:…	RNA metabolic process//biological_process//lipid biosynthetic process//primary metabolic process//single-organism metabolic process//organic substance metabolic process//lipid metabolic process//pigment metabolic process//cellular process//oxidation-reduction process//nucleic acid metabolic process//carotenoid metabolic process//gene expression//cellular biosynthetic process//tRNA processing//nuc…	--	--	GO:0016705//GO:1901363//GO:0043168//GO:0005488//GO:0050662//GO:0005515//GO:1901265//GO:0000166//GO:0003824//GO:0003674//GO:0097159//GO:0036094//GO:0048037//GO:0050660//GO:0071949//GO:0043167//GO:0016491	oxidoreductase activity, acting on paired donors, with incorporation or reduction of molecular oxygen//heterocyclic compound binding//anion binding//binding//coenzyme binding//protein binding//nucleoside phosphate binding//nucleotide binding//catalytic activity//molecular_function//organic cyclic compound binding//small molecule binding//cofactor binding//flavin adenine dinucleotide binding//FAD …
MdHDMA10	MD08G1017300	GO:0009059//GO:0034654//GO:0008150//GO:0016070//GO:0044238//GO:0044710//GO:0008610//GO:1901362//GO:0071704//GO:0034645//GO:0042440//GO:0009987//GO:0055114//GO:0006629//GO:0090304//GO:0010467//GO:0016116//GO:0044260//GO:0018130//GO:0008033//GO:0006139//GO:0044249//GO:0016109//GO:0006720//GO:0044711//GO:0097659//GO:0008152//GO:0044699//GO:0044255//GO:1901576//GO:0019438//GO:0044271//GO:0006807//GO:…	macromolecule biosynthetic process//nucleobase-containing compound biosynthetic process//biological_process//RNA metabolic process//primary metabolic process//single-organism metabolic process//lipid biosynthetic process//organic cyclic compound biosynthetic process//organic substance metabolic process//cellular macromolecule biosynthetic process//pigment metabolic process//cellular process//oxid…	GO:0005623//GO:0044464//GO:0043231//GO:0044424//GO:0043227//GO:0043229//GO:0005575//GO:0005622//GO:0005634//GO:0043226	cell//cell part//intracellular membrane-bounded organelle//intracellular part//membrane-bounded organelle//intracellular organelle//cellular_component//intracellular//nucleus//organelle	GO:0043168//GO:0016705//GO:1901363//GO:0005488//GO:0005515//GO:0050662//GO:1901265//GO:0003824//GO:0000166//GO:0003676//GO:0097159//GO:0003674//GO:0036094//GO:0071949//GO:0048037//GO:0050660//GO:0043167//GO:0016491//GO:0003677	anion binding//oxidoreductase activity, acting on paired donors, with incorporation or reduction of molecular oxygen//heterocyclic compound binding//binding//protein binding//coenzyme binding//nucleoside phosphate binding//catalytic activity//nucleotide binding//nucleic acid binding//organic cyclic compound binding//molecular_function//small molecule binding//FAD binding//cofactor binding//flavin…
MdHDMA11	MD10G1077800	--	--	--	--	GO:0043169//GO:0005488//GO:0005515//GO:0003674//GO:0046914//GO:0008270//GO:0046872//GO:0043167	cation binding//binding//protein binding//molecular_function//transition metal ion binding//zinc ion binding//metal ion binding//ion binding
MdHDMA12	MD10G1320100	GO:0051179//GO:0051234//GO:0006858//GO:0008150//GO:0006810	localization//establishment of localization//extracellular transport//biological_process//transport	--	--	GO:0005488//GO:0005515//GO:0003674	binding//protein binding//molecular_function
MdHDMA13	MD14G1152600	--	--	--	--	GO:0003674//GO:0005488//GO:0005515	molecular_function//binding//protein binding
MdHDMA14	MD15G1003800	GO:0071704//GO:0006629//GO:0055114//GO:0009987//GO:0042440//GO:0090304//GO:0016116//GO:0010467//GO:0008150//GO:0016070//GO:0044710//GO:0044238//GO:0008610//GO:0016108//GO:0046483//GO:0006399//GO:0034660//GO:0044763//GO:0006725//GO:0009058//GO:0044237//GO:0006721//GO:0016117//GO:0043170//GO:0016114//GO:0006396//GO:1901360//GO:0034470//GO:0034641//GO:0046148//GO:0008299//GO:0044249//GO:0044260//GO:…	organic substance metabolic process//lipid metabolic process//oxidation-reduction process//cellular process//pigment metabolic process//nucleic acid metabolic process//carotenoid metabolic process//gene expression//biological_process//RNA metabolic process//single-organism metabolic process//primary metabolic process//lipid biosynthetic process//tetraterpenoid metabolic process//heterocycle metab…	--	--	GO:1901265//GO:0000166//GO:0003824//GO:0003674//GO:0097159//GO:1901363//GO:0016705//GO:0043168//GO:0005488//GO:0050662//GO:0005515//GO:0043167//GO:0016491//GO:0036094//GO:0050660//GO:0048037//GO:0071949	nucleoside phosphate binding//nucleotide binding//catalytic activity//molecular_function//organic cyclic compound binding//heterocyclic compound binding//oxidoreductase activity, acting on paired donors, with incorporation or reduction of molecular oxygen//anion binding//binding//coenzyme binding//protein binding//ion binding//oxidoreductase activity//small molecule binding//flavin adenine dinucl…
MdHDMA15	MD15G1016200	GO:0018130//GO:0006139//GO:0008033//GO:0044260//GO:0044249//GO:0016109//GO:0006720//GO:0044711//GO:0097659//GO:0044699//GO:0008152//GO:0044255//GO:0019438//GO:1901576//GO:0006807//GO:0044271//GO:0006399//GO:0006351//GO:0046483//GO:0016108//GO:0009058//GO:0006725//GO:0044763//GO:0034660//GO:0034641//GO:0034470//GO:1901360//GO:0006396//GO:0043170//GO:0016114//GO:0016117//GO:0044237//GO:0006721//GO:…	heterocycle biosynthetic process//nucleobase-containing compound metabolic process//tRNA processing//cellular macromolecule metabolic process//cellular biosynthetic process//tetraterpenoid biosynthetic process//isoprenoid metabolic process//single-organism biosynthetic process//nucleic acid-templated transcription//single-organism process//metabolic process//cellular lipid metabolic process//arom…	GO:0043229//GO:0005575//GO:0005622//GO:0005634//GO:0043226//GO:0005623//GO:0044464//GO:0043231//GO:0044424//GO:0043227	intracellular organelle//cellular_component//intracellular//nucleus//organelle//cell//cell part//intracellular membrane-bounded organelle//intracellular part//membrane-bounded organelle	GO:0036094//GO:0071949//GO:0048037//GO:0050660//GO:0043167//GO:0016491//GO:0003677//GO:0043168//GO:0016705//GO:1901363//GO:0005488//GO:0005515//GO:0050662//GO:1901265//GO:0003824//GO:0000166//GO:0003676//GO:0097159//GO:0003674	small molecule binding//FAD binding//cofactor binding//flavin adenine dinucleotide binding//ion binding//oxidoreductase activity//DNA binding//anion binding//oxidoreductase activity, acting on paired donors, with incorporation or reduction of molecular oxygen//heterocyclic compound binding//binding//protein binding//coenzyme binding//nucleoside phosphate binding//catalytic activity//nucleotide bi…
MdHDMA16	MD15G1018300	GO:0008610//GO:0044710//GO:0044238//GO:0016070//GO:0008150//GO:0006629//GO:0009987//GO:0055114//GO:0042440//GO:0071704//GO:0016116//GO:0010467//GO:0090304//GO:0044249//GO:0008033//GO:0006139//GO:0044260//GO:0006807//GO:1901576//GO:0044255//GO:0044699//GO:0008152//GO:0044711//GO:0006720//GO:0016109//GO:0044763//GO:0034660//GO:0009058//GO:0006725//GO:0016108//GO:0046483//GO:0006399//GO:0046148//GO:…	lipid biosynthetic process//single-organism metabolic process//primary metabolic process//RNA metabolic process//biological_process//lipid metabolic process//cellular process//oxidation-reduction process//pigment metabolic process//organic substance metabolic process//carotenoid metabolic process//gene expression//nucleic acid metabolic process//cellular biosynthetic process//tRNA processing//nuc…	GO:0044464//GO:0005623//GO:0043231//GO:0043227//GO:0044424//GO:0005575//GO:0043229//GO:0043226//GO:0005634//GO:0005622	cell part//cell//intracellular membrane-bounded organelle//membrane-bounded organelle//intracellular part//cellular_component//intracellular organelle//organelle//nucleus//intracellular	GO:1901363//GO:0016705//GO:0043168//GO:0050662//GO:0005515//GO:0005488//GO:0000166//GO:0003824//GO:1901265//GO:0003674//GO:0003676//GO:0097159//GO:0050660//GO:0048037//GO:0071949//GO:0036094//GO:0043167//GO:0003677//GO:0016491	heterocyclic compound binding//oxidoreductase activity, acting on paired donors, with incorporation or reduction of molecular oxygen//anion binding//coenzyme binding//protein binding//binding//nucleotide binding//catalytic activity//nucleoside phosphate binding//molecular_function//nucleic acid binding//organic cyclic compound binding//flavin adenine dinucleotide binding//cofactor binding//FAD bi…
JMJ gene family
MdJMJ01	MD00G1097500	--	--	GO:0005622//GO:0005634//GO:0043226//GO:0043229//GO:0005575//GO:0044424//GO:0043227//GO:0043231//GO:0005623//GO:0044464	intracellular//nucleus//organelle//intracellular organelle//cellular_component//intracellular part//membrane-bounded organelle//intracellular membrane-bounded organelle//cell//cell part	--	--
MdJMJ02	MD00G1097600	--	--	--	--	--	--
MdJMJ03	MD01G1082300	--	--	--	--	--	--
MdJMJ04	MD01G1106000	--	--	--	--	GO:0003674//GO:0043169//GO:0005488//GO:0043167//GO:0046872	molecular_function//cation binding//binding//ion binding//metal ion binding
MdJMJ05	MD01G1218500	GO:0009405//GO:0044237//GO:0050821//GO:0065008//GO:0008152//GO:0015979//GO:0031647//GO:0051704//GO:0009987//GO:0065007//GO:0008150	pathogenesis//cellular metabolic process//protein stabilization//regulation of biological quality//metabolic process//photosynthesis//regulation of protein stability//multi-organism process//cellular process//biological regulation//biological_process	GO:0005622//GO:0044425//GO:0009521//GO:0005575//GO:0034357//GO:0009523//GO:0044436//GO:0044424//GO:0032991//GO:0098796//GO:0005576//GO:0009579//GO:0044464//GO:0016020//GO:0005623//GO:0043234	intracellular//membrane part//photosystem//cellular_component//photosynthetic membrane//photosystem II//thylakoid part//intracellular part//macromolecular complex//membrane protein complex//extracellular region//thylakoid//cell part//membrane//cell//protein complex	GO:0042301//GO:0043167//GO:0003674//GO:0005488//GO:0043168	phosphate ion binding//ion binding//molecular_function//binding//anion binding
MdJMJ06	MD04G1202800	--	--	--	--	--	--
MdJMJ07	MD04G1229800	--	--	GO:0044464//GO:0005623//GO:0043231//GO:0044424//GO:0043227//GO:0005575//GO:0043229//GO:0005634//GO:0005622//GO:0043226	cell part//cell//intracellular membrane-bounded organelle//intracellular part//membrane-bounded organelle//cellular_component//intracellular organelle//nucleus//intracellular//organelle	--	--
MdJMJ08	MD05G1326700	--	--	GO:0044423//GO:0019012//GO:0005575//GO:0019028	virion part//virion//cellular_component//viral capsid	--	--
MdJMJ09	MD05G1351300	--	--	--	--	--	--
MdJMJ10	MD06G1012500	--	--	--	--	GO:0001883//GO:0043167//GO:0032555//GO:0004674//GO:0016301//GO:0032549//GO:0017076//GO:0016772//GO:0035639//GO:0032550//GO:0036094//GO:0032559//GO:0001882//GO:0004672//GO:0003674//GO:0097159//GO:0005524//GO:0000166//GO:0097367//GO:0003824//GO:0016773//GO:0032553//GO:1901265//GO:0030554//GO:0005488//GO:1901363//GO:0016740//GO:0043168	purine nucleoside binding//ion binding//purine ribonucleotide binding//protein serine/threonine kinase activity//kinase activity//ribonucleoside binding//purine nucleotide binding//transferase activity, transferring phosphorus-containing groups//purine ribonucleoside triphosphate binding//purine ribonucleoside binding//small molecule binding//adenyl ribonucleotide binding//nucleoside binding//pro…
MdJMJ11	MD06G1026100	GO:0033554//GO:0065007//GO:0009987//GO:0051726//GO:0008150//GO:0050789//GO:0006950//GO:0044763//GO:0051716//GO:0006974//GO:0050896//GO:0007049//GO:0044699//GO:0050794	cellular response to stress//biological regulation//cellular process//regulation of cell cycle//biological_process//regulation of biological process//response to stress//single-organism cellular process//cellular response to stimulus//cellular response to DNA damage stimulus//response to stimulus//cell cycle//single-organism process//regulation of cellular process	--	--	--	--
MdJMJ12	MD06G1159300	--	--	--	--	GO:0003674//GO:0046872//GO:0016788//GO:0016881//GO:0043167//GO:0003824//GO:0016879//GO:0016874//GO:0016787//GO:0043169//GO:0005488	molecular_function//metal ion binding//hydrolase activity, acting on ester bonds//acid-amino acid ligase activity//ion binding//catalytic activity//ligase activity, forming carbon-nitrogen bonds//ligase activity//hydrolase activity//cation binding//binding
MdJMJ13	MD06G1081900	GO:0044710//GO:0008150//GO:0055114//GO:0044699//GO:0008152	single-organism metabolic process//biological_process//oxidation-reduction process//single-organism process//metabolic process	--	--	GO:0016705//GO:1901363//GO:0005515//GO:0016706//GO:0005488//GO:0003824//GO:0051213//GO:0003676//GO:0097159//GO:0003674//GO:0016491//GO:0003677	oxidoreductase activity, acting on paired donors, with incorporation or reduction of molecular oxygen//heterocyclic compound binding//protein binding//oxidoreductase activity, acting on paired donors, with incorporation or reduction of molecular oxygen, 2-oxoglutarate as one donor, and incorporation of one atom each of oxygen into both donors//binding//catalytic activity//dioxygenase activity//nu…
MdJMJ14	MD07G1099600	--	--	--	--	GO:0003674//GO:0005488//GO:0005515//GO:0031072//GO:0051082	molecular_function//binding//protein binding//heat shock protein binding//unfolded protein binding
MdJMJ15	MD07G1172400	--	--	--	--	GO:0003674//GO:0043169//GO:0005488//GO:0043167//GO:0046872	molecular_function//cation binding//binding//ion binding//metal ion binding
MdJMJ16	MD08G1186800	--	--	--	--	GO:0003674//GO:0005515//GO:0005488	molecular_function//protein binding//binding
MdJMJ17	MD10G1304800	--	--	GO:0016021//GO:0019012//GO:0044425//GO:0005575//GO:0019028//GO:0044423//GO:0016020//GO:0031224	integral component of membrane//virion//membrane part//cellular_component//viral capsid//virion part//membrane//intrinsic component of membrane	--	--
MdJMJ18	MD10G1182700	--	--	--	--	--	--
MdJMJ19	MD10G1241100	GO:0009987//GO:0009308//GO:0071704//GO:0097164//GO:1901564//GO:0071702//GO:0006576//GO:0006595//GO:1901566//GO:0006810//GO:0034613//GO:0008150//GO:0070727//GO:0044106//GO:0016192//GO:0051234//GO:0009058//GO:0051641//GO:0008295//GO:0008216//GO:0006596//GO:0015031//GO:0045184//GO:0034641//GO:0044237//GO:0042401//GO:0051179//GO:0044249//GO:0009309//GO:0051649//GO:0033036//GO:0008152//GO:0006807//GO:…	cellular process//amine metabolic process//organic substance metabolic process//ammonium ion metabolic process//organonitrogen compound metabolic process//organic substance transport//cellular biogenic amine metabolic process//polyamine metabolic process//organonitrogen compound biosynthetic process//transport//cellular protein localization//biological_process//cellular macromolecule localization…	GO:0005886//GO:0044424//GO:0044433//GO:0043227//GO:0005794//GO:0032991//GO:0098797//GO:0044431//GO:0031988//GO:0071944//GO:0031982//GO:0098589//GO:0000139//GO:0044464//GO:0030132//GO:0030136//GO:0016020//GO:0030140//GO:0048475//GO:0005623//GO:0005737//GO:0030658//GO:0044422//GO:0016023//GO:0043234//GO:0098796//GO:0031090//GO:0043231//GO:0005905//GO:0031410//GO:0098805//GO:0030130//GO:0044425//GO:…	plasma membrane//intracellular part//cytoplasmic vesicle part//membrane-bounded organelle//Golgi apparatus//macromolecular complex//plasma membrane protein complex//Golgi apparatus part//membrane-bounded vesicle//cell periphery//vesicle//membrane region//Golgi membrane//cell part//clathrin coat of coated pit//clathrin-coated vesicle//membrane//trans-Golgi network transport vesicle//coated membran…	GO:0003824//GO:0016830//GO:0003674//GO:0016831//GO:0004014//GO:0016829//GO:0005198	catalytic activity//carbon-carbon lyase activity//molecular_function//carboxy-lyase activity//adenosylmethionine decarboxylase activity//lyase activity//structural molecule activity
MdJMJ20	MD10G1325700	--	--	--	--	--	--
MdJMJ21	MD12G1046300	--	--	--	--	GO:0003674//GO:0045735//GO:0005515//GO:0005488	molecular_function//nutrient reservoir activity//protein binding//binding
MdJMJ22	MD12G1216600	GO:0008150//GO:0016070//GO:0034654//GO:0009059//GO:0044238//GO:1901362//GO:0034645//GO:0071704//GO:0009987//GO:0090304//GO:0010467//GO:0044249//GO:0044260//GO:0018130//GO:0006139//GO:0097659//GO:0044271//GO:0006807//GO:1901576//GO:0019438//GO:0008152//GO:0046483//GO:0006351//GO:0006725//GO:0009058//GO:0044237//GO:0043170//GO:1901360//GO:0034641//GO:0032774	biological_process//RNA metabolic process//nucleobase-containing compound biosynthetic process//macromolecule biosynthetic process//primary metabolic process//organic cyclic compound biosynthetic process//cellular macromolecule biosynthetic process//organic substance metabolic process//cellular process//nucleic acid metabolic process//gene expression//cellular biosynthetic process//cellular macro…	--	--	GO:0016740//GO:0003824//GO:0003899//GO:0003674//GO:0016772//GO:0016779//GO:0034062	transferase activity//catalytic activity//DNA-directed RNA polymerase activity//molecular_function//transferase activity, transferring phosphorus-containing groups//nucleotidyltransferase activity//RNA polymerase activity
MdJMJ23	MD12G1246900	--	--	GO:0044424//GO:0043227//GO:0043231//GO:0044464//GO:0005623//GO:0005622//GO:0005634//GO:0043226//GO:0005575//GO:0043229	intracellular part//membrane-bounded organelle//intracellular membrane-bounded organelle//cell part//cell//intracellular//nucleus//organelle//cellular_component//intracellular organelle	--	--
MdJMJ24	MD14G1103700	GO:1903506//GO:0044238//GO:0044710//GO:0051252//GO:0050789//GO:0008150//GO:0016070//GO:0010468//GO:0009059//GO:0034654//GO:0080090//GO:0031326//GO:1901362//GO:0019219//GO:0019222//GO:0009987//GO:0055114//GO:0065007//GO:0071704//GO:0034645//GO:0010467//GO:0090304//GO:0044249//GO:0044260//GO:0018130//GO:0006139//GO:1901576//GO:0019438//GO:0044271//GO:0050794//GO:0006807//GO:0008152//GO:0051171//GO:…	regulation of nucleic acid-templated transcription//primary metabolic process//single-organism metabolic process//regulation of RNA metabolic process//regulation of biological process//biological_process//RNA metabolic process//regulation of gene expression//macromolecule biosynthetic process//nucleobase-containing compound biosynthetic process//regulation of primary metabolic process//regulation…	--	--	GO:0016705//GO:0003700//GO:1901363//GO:0043565//GO:0005515//GO:0005488//GO:0016706//GO:0003824//GO:0051213//GO:0003674//GO:0003676//GO:0097159//GO:0001071//GO:0003677//GO:0016491	oxidoreductase activity, acting on paired donors, with incorporation or reduction of molecular oxygen//transcription factor activity, sequence-specific DNA binding//heterocyclic compound binding//sequence-specific DNA binding//protein binding//binding//oxidoreductase activity, acting on paired donors, with incorporation or reduction of molecular oxygen, 2-oxoglutarate as one donor, and incorporat…
MdJMJ25	MD14G1165600	--	--	GO:0044423//GO:0005575//GO:0019028//GO:0019012	virion part//cellular_component//viral capsid//virion	GO:0005198//GO:0005488//GO:0043169//GO:0043167//GO:0008270//GO:0046914//GO:0003674//GO:0046872	structural molecule activity//binding//cation binding//ion binding//zinc ion binding//transition metal ion binding//molecular_function//metal ion binding
MdJMJ26	MD14G1175900	--	--	--	--	--	--
MdJMJ27	MD15G1372700	--	--	--	--	GO:0003674//GO:0005515//GO:0005488	molecular_function//protein binding//binding
MdJMJ28	MD16G1280000	GO:0022900//GO:0044763//GO:0044237//GO:0044699//GO:0008152//GO:0009987//GO:0055114//GO:0006091//GO:0044710//GO:0008150	electron transport chain//single-organism cellular process//cellular metabolic process//single-organism process//metabolic process//cellular process//oxidation-reduction process//generation of precursor metabolites and energy//single-organism metabolic process//biological_process	GO:0005575//GO:0044425//GO:0044444//GO:0044455//GO:0043229//GO:0005746//GO:0043226//GO:0005622//GO:0098803//GO:0098800//GO:0098798//GO:0044446//GO:0070469//GO:0005739//GO:1902494//GO:0043227//GO:0030964//GO:0044424//GO:0031966//GO:0044429//GO:0032991//GO:0005743//GO:0005747//GO:0016020//GO:0031975//GO:0044464//GO:0043234//GO:0019866//GO:0044422//GO:0005623//GO:0005737//GO:0005740//GO:0043231//GO:…	cellular_component//membrane part//cytoplasmic part//mitochondrial membrane part//intracellular organelle//mitochondrial respiratory chain//organelle//intracellular//respiratory chain complex//inner mitochondrial membrane protein complex//mitochondrial protein complex//intracellular organelle part//respiratory chain//mitochondrion//catalytic complex//membrane-bounded organelle//NADH dehydrogenase…	--	--
HAG gene family
MdHAG01	MD01G1105800	--	--	--	--	GO:0016747//GO:0008080//GO:0016407//GO:0003824//GO:0016410//GO:0003674//GO:0016746//GO:0016740	transferase activity, transferring acyl groups other than amino-acyl groups//N-acetyltransferase activity//acetyltransferase activity//catalytic activity//N-acyltransferase activity//molecular_function//transferase activity, transferring acyl groups//transferase activity
MdHAG02	MD01G1108300	--	--	--	--	GO:0008080//GO:0016747//GO:0016407//GO:0003674//GO:0016410//GO:0003824//GO:0016740//GO:0016746	N-acetyltransferase activity//transferase activity, transferring acyl groups other than amino-acyl groups//acetyltransferase activity//molecular_function//N-acyltransferase activity//catalytic activity//transferase activity//transferase activity, transferring acyl groups
MdHAG03	MD01G1237100	--	--	--	--	GO:0008080//GO:0004379//GO:0016747//GO:0003674//GO:0016410//GO:0003824//GO:0016407//GO:0016740//GO:0016746//GO:0019107	N-acetyltransferase activity//glycylpeptide N-tetradecanoyltransferase activity//transferase activity, transferring acyl groups other than amino-acyl groups//molecular_function//N-acyltransferase activity//catalytic activity//acetyltransferase activity//transferase activity//transferase activity, transferring acyl groups//myristoyltransferase activity
MdHAG04	MD02G1072700	GO:0010467//GO:0060255//GO:0051276//GO:0032774//GO:2000112//GO:0010556//GO:0009889//GO:0031323//GO:2001141//GO:0034641//GO:1901360//GO:0044237//GO:0090304//GO:0006355//GO:0043170//GO:0055114//GO:0009987//GO:0006996//GO:0019222//GO:0009058//GO:0006725//GO:0006351//GO:0006325//GO:0034645//GO:0071704//GO:0071840//GO:0065007//GO:0046483//GO:0031326//GO:0080090//GO:0044699//GO:0051171//GO:0008152//GO:…	gene expression//regulation of macromolecule metabolic process//chromosome organization//RNA biosynthetic process//regulation of cellular macromolecule biosynthetic process//regulation of macromolecule biosynthetic process//regulation of biosynthetic process//regulation of cellular metabolic process//regulation of RNA biosynthetic process//cellular nitrogen compound metabolic process//organic cyc…	--	--	GO:0016491//GO:0016747//GO:0015075//GO:0061733//GO:0003674//GO:0022891//GO:0022857//GO:0008080//GO:0005215//GO:0004518//GO:0016788//GO:0003824//GO:0016787//GO:0015078//GO:0008324//GO:0016410//GO:0022890//GO:0005515//GO:0004527//GO:0016407//GO:0022892//GO:0015077//GO:0016681//GO:0004402//GO:0005488//GO:0016679//GO:0008092//GO:0016746//GO:0008408//GO:0015631//GO:0016740//GO:0034212//GO:0008121	oxidoreductase activity//transferase activity, transferring acyl groups other than amino-acyl groups//ion transmembrane transporter activity//peptide-lysine-N-acetyltransferase activity//molecular_function//substrate-specific transmembrane transporter activity//transmembrane transporter activity//N-acetyltransferase activity//transporter activity//nuclease activity//hydrolase activity, acting on …
MdHAG05	MD02G1091000	--	--	--	--	GO:0016407//GO:0008080//GO:0016747//GO:0016740//GO:0016746//GO:0003674//GO:0016410//GO:0003824	acetyltransferase activity//N-acetyltransferase activity//transferase activity, transferring acyl groups other than amino-acyl groups//transferase activity//transferase activity, transferring acyl groups//molecular_function//N-acyltransferase activity//catalytic activity
MdHAG06	MD02G1183200	--	--	--	--	GO:0003674//GO:0016410//GO:0003824//GO:0016740//GO:0016746//GO:0008080//GO:0016747//GO:0016407	molecular_function//N-acyltransferase activity//catalytic activity//transferase activity//transferase activity, transferring acyl groups//N-acetyltransferase activity//transferase activity, transferring acyl groups other than amino-acyl groups//acetyltransferase activity
MdHAG07	MD02G1187100	--	--	--	--	GO:0003824//GO:0016410//GO:0003674//GO:0016746//GO:0016740//GO:0016747//GO:0008080//GO:0016407	catalytic activity//N-acyltransferase activity//molecular_function//transferase activity, transferring acyl groups//transferase activity//transferase activity, transferring acyl groups other than amino-acyl groups//N-acetyltransferase activity//acetyltransferase activity
MdHAG08	MD02G1300400	GO:0006810//GO:0008150//GO:0055085//GO:0015675//GO:0034220//GO:1902578//GO:0098655//GO:0098662//GO:0030001//GO:0009987//GO:0035444//GO:0006811//GO:0051179//GO:0006812//GO:0000041//GO:0098660//GO:0044699//GO:0044765//GO:0044763//GO:0051234	transport//biological_process//transmembrane transport//nickel cation transport//ion transmembrane transport//single-organism localization//cation transmembrane transport//inorganic cation transmembrane transport//metal ion transport//cellular process//nickel cation transmembrane transport//ion transport//localization//cation transport//transition metal ion transport//inorganic ion transmembrane …	GO:0016020//GO:0031224//GO:0016021//GO:0005575//GO:0044425	membrane//intrinsic component of membrane//integral component of membrane//cellular_component//membrane part	GO:0016740//GO:0016426//GO:0016741//GO:0016746//GO:0005488//GO:0043169//GO:0015099//GO:0008324//GO:0016410//GO:0008175//GO:0003824//GO:0005215//GO:0022891//GO:0022857//GO:0008168//GO:0003674//GO:0015075//GO:0046873//GO:0022892//GO:0046915//GO:0016407//GO:0022890//GO:0043167//GO:0008757//GO:0016429//GO:0046872//GO:0008080//GO:0008173//GO:0016747	transferase activity//tRNA (adenine) methyltransferase activity//transferase activity, transferring one-carbon groups//transferase activity, transferring acyl groups//binding//cation binding//nickel cation transmembrane transporter activity//cation transmembrane transporter activity//N-acyltransferase activity//tRNA methyltransferase activity//catalytic activity//transporter activity//substrate-s…
MdHAG09	MD02G1300500	GO:0008150//GO:0044767//GO:0032502//GO:0007275//GO:0032501//GO:0044699//GO:0044707	biological_process//single-organism developmental process//developmental process//multicellular organismal development//multicellular organismal process//single-organism process//single-multicellular organism process	GO:0044464//GO:0005623//GO:0042600//GO:0030312//GO:0071944//GO:0005575	cell part//cell//chorion//external encapsulating structure//cell periphery//cellular_component	GO:0016746//GO:0016740//GO:0003824//GO:0016410//GO:0003674//GO:0016407//GO:0016747//GO:0008080	transferase activity, transferring acyl groups//transferase activity//catalytic activity//N-acyltransferase activity//molecular_function//acetyltransferase activity//transferase activity, transferring acyl groups other than amino-acyl groups//N-acetyltransferase activity
MdHAG10	MD03G1064100	--	--	--	--	GO:0016746//GO:0016740//GO:0003674//GO:0003824//GO:0016410//GO:0016407//GO:0016747//GO:0008080	transferase activity, transferring acyl groups//transferase activity//molecular_function//catalytic activity//N-acyltransferase activity//acetyltransferase activity//transferase activity, transferring acyl groups other than amino-acyl groups//N-acetyltransferase activity
MdHAG11	MD03G1263400	GO:0044237//GO:0006355//GO:0032922//GO:0043170//GO:0044707//GO:2001141//GO:0034641//GO:1901360//GO:0010556//GO:0009889//GO:0031323//GO:0060255//GO:0032774//GO:2000112//GO:0046483//GO:0006351//GO:0009058//GO:0006725//GO:0097659//GO:0048511//GO:0006807//GO:0050794//GO:0044271//GO:0019438//GO:1901576//GO:0044699//GO:0051171//GO:0008152//GO:0044249//GO:0032501//GO:0006139//GO:0018130//GO:0044260//GO:…	cellular metabolic process//regulation of transcription, DNA-templated//circadian regulation of gene expression//macromolecule metabolic process//single-multicellular organism process//regulation of RNA biosynthetic process//cellular nitrogen compound metabolic process//organic cyclic compound metabolic process//regulation of macromolecule biosynthetic process//regulation of biosynthetic process/…	--	--	GO:0000976//GO:0008080//GO:0003677//GO:0016747//GO:0016407//GO:0000975//GO:0044212//GO:0003674//GO:0003676//GO:0097159//GO:0001067//GO:0016410//GO:0003824//GO:0005488//GO:0043565//GO:1901363//GO:0016740//GO:0016746	transcription regulatory region sequence-specific DNA binding//N-acetyltransferase activity//DNA binding//transferase activity, transferring acyl groups other than amino-acyl groups//acetyltransferase activity//regulatory region DNA binding//transcription regulatory region DNA binding//molecular_function//nucleic acid binding//organic cyclic compound binding//regulatory region nucleic acid bindin…
MdHAG12	MD04G1177300	--	--	--	--	GO:0003824//GO:0016410//GO:0003674//GO:0016746//GO:0016740//GO:0016747//GO:0008080//GO:0016407	catalytic activity//N-acyltransferase activity//molecular_function//transferase activity, transferring acyl groups//transferase activity//transferase activity, transferring acyl groups other than amino-acyl groups//N-acetyltransferase activity//acetyltransferase activity
MdHAG13	MD04G1217600	--	--	--	--	GO:0016747//GO:0008080//GO:0016407//GO:0003824//GO:0016410//GO:0003674//GO:0016746//GO:0016740	transferase activity, transferring acyl groups other than amino-acyl groups//N-acetyltransferase activity//acetyltransferase activity//catalytic activity//N-acyltransferase activity//molecular_function//transferase activity, transferring acyl groups//transferase activity
MdHAG14	MD05G1042000	--	--	--	--	GO:0003674//GO:0016410//GO:0003824//GO:0016740//GO:0016746//GO:0008080//GO:0016747//GO:0016407	molecular_function//N-acyltransferase activity//catalytic activity//transferase activity//transferase activity, transferring acyl groups//N-acetyltransferase activity//transferase activity, transferring acyl groups other than amino-acyl groups//acetyltransferase activity
MdHAG15	MD06G1040400	--	--	--	--	GO:0003824//GO:0016410//GO:0008270//GO:0003676//GO:0097159//GO:0046914//GO:0003674//GO:0016746//GO:0016740//GO:1901363//GO:0043169//GO:0005488//GO:0043167//GO:0016747//GO:0008080//GO:0046872//GO:0016407	catalytic activity//N-acyltransferase activity//zinc ion binding//nucleic acid binding//organic cyclic compound binding//transition metal ion binding//molecular_function//transferase activity, transferring acyl groups//transferase activity//heterocyclic compound binding//cation binding//binding//ion binding//transferase activity, transferring acyl groups other than amino-acyl groups//N-acetyltran…
MdHAG16	MD06G1234100	GO:0006807//GO:0044271//GO:1901576//GO:0044267//GO:0008152//GO:0044249//GO:0044260//GO:0044237//GO:0043170//GO:0034641//GO:0009058//GO:0043604//GO:0043603//GO:0043043//GO:0006518//GO:0019538//GO:0044238//GO:1901566//GO:0008150//GO:0006412//GO:0009059//GO:0010467//GO:1901564//GO:0009987//GO:0034645//GO:0071704	nitrogen compound metabolic process//cellular nitrogen compound biosynthetic process//organic substance biosynthetic process//cellular protein metabolic process//metabolic process//cellular biosynthetic process//cellular macromolecule metabolic process//cellular metabolic process//macromolecule metabolic process//cellular nitrogen compound metabolic process//biosynthetic process//amide biosynthet…	GO:0044446//GO:0043226//GO:0030529//GO:0005622//GO:0015934//GO:0005575//GO:0043228//GO:0043229//GO:0044444//GO:0005840//GO:0044391//GO:0044464//GO:0005623//GO:0005737//GO:0044422//GO:0044424//GO:0043232//GO:0032991	intracellular organelle part//organelle//ribonucleoprotein complex//intracellular//large ribosomal subunit//cellular_component//non-membrane-bounded organelle//intracellular organelle//cytoplasmic part//ribosome//ribosomal subunit//cell part//cell//cytoplasm//organelle part//intracellular part//intracellular non-membrane-bounded organelle//macromolecular complex	GO:0016407//GO:0005198//GO:0016747//GO:0008080//GO:0004857//GO:0003735//GO:0008073//GO:0016746//GO:0098772//GO:0016740//GO:0003674//GO:0030234//GO:0003824//GO:0042979//GO:0016410	acetyltransferase activity//structural molecule activity//transferase activity, transferring acyl groups other than amino-acyl groups//N-acetyltransferase activity//enzyme inhibitor activity//structural constituent of ribosome//ornithine decarboxylase inhibitor activity//transferase activity, transferring acyl groups//molecular function regulator//transferase activity//molecular_function//enzyme …
MdHAG17	MD07G1016800	GO:0015749//GO:1902578//GO:0071702//GO:0006810//GO:0008150//GO:0044699//GO:0051179//GO:0008643//GO:0008645//GO:0051234//GO:0044765	monosaccharide transport//single-organism localization//organic substance transport//transport//biological_process//single-organism process//localization//carbohydrate transport//hexose transport//establishment of localization//single-organism transport	GO:0031224//GO:0016020//GO:0005887//GO:0044464//GO:0031226//GO:0005623//GO:0071944//GO:0005886//GO:0044459//GO:0005575//GO:0044425//GO:0016021	intrinsic component of membrane//membrane//integral component of plasma membrane//cell part//intrinsic component of plasma membrane//cell//cell periphery//plasma membrane//plasma membrane part//cellular_component//membrane part//integral component of membrane	GO:0015149//GO:0016746//GO:0016740//GO:0003674//GO:0005215//GO:0022857//GO:0022891//GO:0003824//GO:1901476//GO:0016410//GO:0016407//GO:0022892//GO:0051119//GO:0016747//GO:0015153//GO:0008080//GO:0015145//GO:0015144	hexose transmembrane transporter activity//transferase activity, transferring acyl groups//transferase activity//molecular_function//transporter activity//transmembrane transporter activity//substrate-specific transmembrane transporter activity//catalytic activity//carbohydrate transporter activity//N-acyltransferase activity//acetyltransferase activity//substrate-specific transporter activity//s…
MdHAG18	MD07G1016300	--	--	--	--	GO:0016747//GO:0008080//GO:0016407//GO:0003824//GO:0016410//GO:0003674//GO:0016746//GO:0016740	transferase activity, transferring acyl groups other than amino-acyl groups//N-acetyltransferase activity//acetyltransferase activity//catalytic activity//N-acyltransferase activity//molecular_function//transferase activity, transferring acyl groups//transferase activity
MdHAG19	MD07G1023300	GO:0032502//GO:0007275//GO:0008150//GO:0044767//GO:0044707//GO:0032501//GO:0044699	developmental process//multicellular organismal development//biological_process//single-organism developmental process//single-multicellular organism process//multicellular organismal process//single-organism process	GO:0042600//GO:0030312//GO:0071944//GO:0044464//GO:0005623//GO:0005575	chorion//external encapsulating structure//cell periphery//cell part//cell//cellular_component	GO:0003824//GO:0016410//GO:0003674//GO:0016746//GO:0016740//GO:0016747//GO:0008080//GO:0016407	catalytic activity//N-acyltransferase activity//molecular_function//transferase activity, transferring acyl groups//transferase activity//transferase activity, transferring acyl groups other than amino-acyl groups//N-acetyltransferase activity//acetyltransferase activity
MdHAG20	MD07G1174400	--	--	--	--	GO:0003824//GO:0016410//GO:0003674//GO:0016746//GO:0016740//GO:0016747//GO:0008080//GO:0016407	catalytic activity//N-acyltransferase activity//molecular_function//transferase activity, transferring acyl groups//transferase activity//transferase activity, transferring acyl groups other than amino-acyl groups//N-acetyltransferase activity//acetyltransferase activity
MdHAG21	MD07G1238600	--	--	--	--	GO:0008080//GO:0016747//GO:0003674//GO:0016410//GO:0003824//GO:0016407//GO:0016740//GO:0016746	N-acetyltransferase activity//transferase activity, transferring acyl groups other than amino-acyl groups//molecular_function//N-acyltransferase activity//catalytic activity//acetyltransferase activity//transferase activity//transferase activity, transferring acyl groups
MdHAG22	MD07G1309700	--	--	--	--	GO:0016407//GO:0016747//GO:0004379//GO:0008080//GO:0019107//GO:0016746//GO:0016740//GO:0003674//GO:0003824//GO:0016410	acetyltransferase activity//transferase activity, transferring acyl groups other than amino-acyl groups//glycylpeptide N-tetradecanoyltransferase activity//N-acetyltransferase activity//myristoyltransferase activity//transferase activity, transferring acyl groups//transferase activity//molecular_function//catalytic activity//N-acyltransferase activity
MdHAG23	MD08G1142000	--	--	--	--	GO:0016740//GO:0016746//GO:0016410//GO:0003824//GO:0003674//GO:0016407//GO:0008080//GO:0016747	transferase activity//transferase activity, transferring acyl groups//N-acyltransferase activity//catalytic activity//molecular_function//acetyltransferase activity//N-acetyltransferase activity//transferase activity, transferring acyl groups other than amino-acyl groups
MdHAG24	MD09G1002300	--	--	--	--	GO:0016740//GO:0016746//GO:0003674//GO:0016410//GO:0003824//GO:0016407//GO:0008080//GO:0016747	transferase activity//transferase activity, transferring acyl groups//molecular_function//N-acyltransferase activity//catalytic activity//acetyltransferase activity//N-acetyltransferase activity//transferase activity, transferring acyl groups other than amino-acyl groups
MdHAG25	MD09G1120700	--	--	--	--	GO:0016740//GO:0016746//GO:0016410//GO:0003824//GO:0003674//GO:0016407//GO:0008080//GO:0016747	transferase activity//transferase activity, transferring acyl groups//N-acyltransferase activity//catalytic activity//molecular_function//acetyltransferase activity//N-acetyltransferase activity//transferase activity, transferring acyl groups other than amino-acyl groups
MdHAG26	MD09G1224900	--	--	--	--	GO:0016407//GO:0016747//GO:0008080//GO:0016746//GO:0016740//GO:0003824//GO:0016410//GO:0003674	acetyltransferase activity//transferase activity, transferring acyl groups other than amino-acyl groups//N-acetyltransferase activity//transferase activity, transferring acyl groups//transferase activity//catalytic activity//N-acyltransferase activity//molecular_function
MdHAG27	MD09G1249800	--	--	--	--	GO:0016747//GO:0008080//GO:0016407//GO:0003824//GO:0016410//GO:0003674//GO:0016746//GO:0016740	transferase activity, transferring acyl groups other than amino-acyl groups//N-acetyltransferase activity//acetyltransferase activity//catalytic activity//N-acyltransferase activity//molecular_function//transferase activity, transferring acyl groups//transferase activity
MdHAG28	MD10G1193500	GO:0001503//GO:0044699//GO:0032501//GO:0044707//GO:0008150	ossification//single-organism process//multicellular organismal process//single-multicellular organism process//biological_process	GO:0005575//GO:0016020	cellular_component//membrane	GO:0016407//GO:0008080//GO:0016747//GO:0005488//GO:0000772//GO:0005515//GO:0016740//GO:0016746//GO:0005102//GO:0003674//GO:0016410//GO:0005186//GO:0003824	acetyltransferase activity//N-acetyltransferase activity//transferase activity, transferring acyl groups other than amino-acyl groups//binding//mating pheromone activity//protein binding//transferase activity//transferase activity, transferring acyl groups//receptor binding//molecular_function//N-acyltransferase activity//pheromone activity//catalytic activity
MdHAG29	MD11G1067900	--	--	--	--	GO:0016740//GO:0016746//GO:0003674//GO:0016410//GO:0003824//GO:0016407//GO:0008080//GO:0016747	transferase activity//transferase activity, transferring acyl groups//molecular_function//N-acyltransferase activity//catalytic activity//acetyltransferase activity//N-acetyltransferase activity//transferase activity, transferring acyl groups other than amino-acyl groups
MdHAG30	MD11G1284200	GO:0044260//GO:0018130//GO:0006139//GO:0032501//GO:0044249//GO:0008152//GO:0044699//GO:0051171//GO:0044271//GO:0006807//GO:0050794//GO:1901576//GO:0019438//GO:0048511//GO:0097659//GO:0006725//GO:0009058//GO:0006351//GO:0046483//GO:0060255//GO:2000112//GO:0032774//GO:0009889//GO:0010556//GO:0031323//GO:0044707//GO:1901360//GO:2001141//GO:0034641//GO:0006355//GO:0044237//GO:0032922//GO:0043170//GO:…	cellular macromolecule metabolic process//heterocycle biosynthetic process//nucleobase-containing compound metabolic process//multicellular organismal process//cellular biosynthetic process//metabolic process//single-organism process//regulation of nitrogen compound metabolic process//cellular nitrogen compound biosynthetic process//nitrogen compound metabolic process//regulation of cellular proc…	--	--	GO:0044212//GO:0000975//GO:0016407//GO:0016747//GO:0003677//GO:0008080//GO:0000976//GO:0016746//GO:0016740//GO:1901363//GO:0043565//GO:0005488//GO:0003824//GO:0016410//GO:0001067//GO:0097159//GO:0003676//GO:0003674	transcription regulatory region DNA binding//regulatory region DNA binding//acetyltransferase activity//transferase activity, transferring acyl groups other than amino-acyl groups//DNA binding//N-acetyltransferase activity//transcription regulatory region sequence-specific DNA binding//transferase activity, transferring acyl groups//transferase activity//heterocyclic compound binding//sequence-sp…
MdHAG31	MD12G1036200	--	--	--	--	GO:0043169//GO:0005488//GO:1901363//GO:0016740//GO:0016746//GO:0003674//GO:0003676//GO:0097159//GO:0046914//GO:0008270//GO:0016410//GO:0003824//GO:0016407//GO:0046872//GO:0008080//GO:0016747//GO:0043167	cation binding//binding//heterocyclic compound binding//transferase activity//transferase activity, transferring acyl groups//molecular_function//nucleic acid binding//organic cyclic compound binding//transition metal ion binding//zinc ion binding//N-acyltransferase activity//catalytic activity//acetyltransferase activity//metal ion binding//N-acetyltransferase activity//transferase activity, tra…
MdHAG32	MD12G1192400	GO:0009058//GO:0006725//GO:0046483//GO:0006351//GO:0031323//GO:0010556//GO:0009889//GO:0032774//GO:2000112//GO:0060255//GO:0043170//GO:0044237//GO:0006355//GO:0034641//GO:2001141//GO:1901360//GO:0044249//GO:0006139//GO:0018130//GO:0044260//GO:0019438//GO:1901576//GO:0050794//GO:0006807//GO:0044271//GO:0051171//GO:0008152//GO:0097659//GO:0019222//GO:0009987//GO:0065007//GO:0071704//GO:0034645//GO:…	biosynthetic process//cellular aromatic compound metabolic process//heterocycle metabolic process//transcription, DNA-templated//regulation of cellular metabolic process//regulation of macromolecule biosynthetic process//regulation of biosynthetic process//RNA biosynthetic process//regulation of cellular macromolecule biosynthetic process//regulation of macromolecule metabolic process//macromolec…	--	--	GO:0016747//GO:0008080//GO:0016407//GO:0003824//GO:0016410//GO:0003674//GO:0016746//GO:0016740	transferase activity, transferring acyl groups other than amino-acyl groups//N-acetyltransferase activity//acetyltransferase activity//catalytic activity//N-acyltransferase activity//molecular_function//transferase activity, transferring acyl groups//transferase activity
MdHAG33	MD12G1234800	--	--	--	--	GO:0016740//GO:0016746//GO:0003674//GO:0016410//GO:0003824//GO:0016407//GO:0008080//GO:0016747	transferase activity//transferase activity, transferring acyl groups//molecular_function//N-acyltransferase activity//catalytic activity//acetyltransferase activity//N-acetyltransferase activity//transferase activity, transferring acyl groups other than amino-acyl groups
MdHAG34	MD13G1053400	--	--	--	--	GO:0016740//GO:0016746//GO:0003674//GO:0016410//GO:0003824//GO:0016407//GO:0008080//GO:0016747	transferase activity//transferase activity, transferring acyl groups//molecular_function//N-acyltransferase activity//catalytic activity//acetyltransferase activity//N-acetyltransferase activity//transferase activity, transferring acyl groups other than amino-acyl groups
MdHAG35	MD13G1088000	--	--	GO:0016020//GO:0031224//GO:0005575//GO:0044425//GO:0016021	membrane//intrinsic component of membrane//cellular_component//membrane part//integral component of membrane	GO:0016746//GO:0016740//GO:0003824//GO:0016410//GO:0003674//GO:0016407//GO:0016747//GO:0008080	transferase activity, transferring acyl groups//transferase activity//catalytic activity//N-acyltransferase activity//molecular_function//acetyltransferase activity//transferase activity, transferring acyl groups other than amino-acyl groups//N-acetyltransferase activity
MdHAG36	MD13G1155300	--	--	--	--	GO:0008080//GO:0016747//GO:0016407//GO:0016410//GO:0003824//GO:0003674//GO:0016740//GO:0016746	N-acetyltransferase activity//transferase activity, transferring acyl groups other than amino-acyl groups//acetyltransferase activity//N-acyltransferase activity//catalytic activity//molecular_function//transferase activity//transferase activity, transferring acyl groups
MdHAG37	MD13G1195500	--	--	--	--	GO:0016747//GO:0008080//GO:0016407//GO:0003674//GO:0003824//GO:0016410//GO:0016746//GO:0016740	transferase activity, transferring acyl groups other than amino-acyl groups//N-acetyltransferase activity//acetyltransferase activity//molecular_function//catalytic activity//N-acyltransferase activity//transferase activity, transferring acyl groups//transferase activity
MdHAG38	MD13G1195600	--	--	--	--	GO:0003674//GO:0016410//GO:0003824//GO:0016740//GO:0016746//GO:0008080//GO:0016747//GO:0016407	molecular_function//N-acyltransferase activity//catalytic activity//transferase activity//transferase activity, transferring acyl groups//N-acetyltransferase activity//transferase activity, transferring acyl groups other than amino-acyl groups//acetyltransferase activity
MdHAG39	MD14G1023000	--	--	--	--	GO:0016746//GO:0016740//GO:1901363//GO:0005488//GO:0043169//GO:0003824//GO:0016410//GO:0008270//GO:0046914//GO:0003676//GO:0097159//GO:0003674//GO:0016407//GO:0043167//GO:0016747//GO:0008080//GO:0046872	transferase activity, transferring acyl groups//transferase activity//heterocyclic compound binding//binding//cation binding//catalytic activity//N-acyltransferase activity//zinc ion binding//transition metal ion binding//nucleic acid binding//organic cyclic compound binding//molecular_function//acetyltransferase activity//ion binding//transferase activity, transferring acyl groups other than ami…
MdHAG40	MD14G1163700	--	--	--	--	GO:0003674//GO:0016410//GO:0003824//GO:0005488//GO:0016740//GO:0016746//GO:0008080//GO:0016747//GO:0051540//GO:0016407//GO:0051536	molecular_function//N-acyltransferase activity//catalytic activity//binding//transferase activity//transferase activity, transferring acyl groups//N-acetyltransferase activity//transferase activity, transferring acyl groups other than amino-acyl groups//metal cluster binding//acetyltransferase activity//iron-sulfur cluster binding
MdHAG41	MD14G1240800	--	--	--	--	GO:0004857//GO:0016407//GO:0008073//GO:0098772//GO:0016746//GO:0016740//GO:0016747//GO:0003674//GO:0008080//GO:0030234//GO:0003824//GO:0042979//GO:0016410	enzyme inhibitor activity//acetyltransferase activity//ornithine decarboxylase inhibitor activity//molecular function regulator//transferase activity, transferring acyl groups//transferase activity//transferase activity, transferring acyl groups other than amino-acyl groups//molecular_function//N-acetyltransferase activity//enzyme regulator activity//catalytic activity//ornithine decarboxylase re…
MdHAG42	MD15G1118400	--	--	--	--	GO:0016747//GO:0008080//GO:0016407//GO:0003674//GO:0003824//GO:0016410//GO:0016746//GO:0016740	transferase activity, transferring acyl groups other than amino-acyl groups//N-acetyltransferase activity//acetyltransferase activity//molecular_function//catalytic activity//N-acyltransferase activity//transferase activity, transferring acyl groups//transferase activity
MdHAG43	MD15G1202500	GO:0044249//GO:0016043//GO:0043933//GO:0044260//GO:0018130//GO:0006139//GO:0097659//GO:0044271//GO:0006807//GO:0050794//GO:1901576//GO:0019438//GO:0008152//GO:0044699//GO:0051171//GO:0046483//GO:0006351//GO:0006725//GO:0009058//GO:0000003//GO:0006355//GO:0044237//GO:0043170//GO:1901360//GO:2001141//GO:0034641//GO:0009889//GO:0010556//GO:0031323//GO:0051276//GO:0060255//GO:2000112//GO:0030436//GO:…	cellular biosynthetic process//cellular component organization//macromolecular complex subunit organization//cellular macromolecule metabolic process//heterocycle biosynthetic process//nucleobase-containing compound metabolic process//nucleic acid-templated transcription//cellular nitrogen compound biosynthetic process//nitrogen compound metabolic process//regulation of cellular process//organic …	GO:0042763//GO:0005575//GO:0042601//GO:0005623//GO:0044464	intracellular immature spore//cellular_component//endospore-forming forespore//cell//cell part	GO:0008121//GO:0016681//GO:0022892//GO:0015077//GO:0016407//GO:0004527//GO:0022890//GO:0008080//GO:0016491//GO:0016747//GO:0008408//GO:0034212//GO:0016740//GO:0016746//GO:0016679//GO:0004402//GO:0016787//GO:0016410//GO:0008324//GO:0015078//GO:0003824//GO:0005215//GO:0004518//GO:0016788//GO:0022891//GO:0022857//GO:0061733//GO:0003674//GO:0015075	ubiquinol-cytochrome-c reductase activity//oxidoreductase activity, acting on diphenols and related substances as donors, cytochrome as acceptor//substrate-specific transporter activity//monovalent inorganic cation transmembrane transporter activity//acetyltransferase activity//exonuclease activity//inorganic cation transmembrane transporter activity//N-acetyltransferase activity//oxidoreductase …
MdHAG44	MD15G1217100	--	--	--	--	GO:0008080//GO:0016747//GO:0016779//GO:0016407//GO:0016772//GO:0003674//GO:0016410//GO:0003824//GO:0016740//GO:0016746	N-acetyltransferase activity//transferase activity, transferring acyl groups other than amino-acyl groups//nucleotidyltransferase activity//acetyltransferase activity//transferase activity, transferring phosphorus-containing groups//molecular_function//N-acyltransferase activity//catalytic activity//transferase activity//transferase activity, transferring acyl groups
MdHAG45	MD15G1295100	--	--	--	--	GO:0016740//GO:0016746//GO:0016410//GO:0003824//GO:0003674//GO:0016407//GO:0008080//GO:0016747	transferase activity//transferase activity, transferring acyl groups//N-acyltransferase activity//catalytic activity//molecular_function//acetyltransferase activity//N-acetyltransferase activity//transferase activity, transferring acyl groups other than amino-acyl groups
MdHAG46	MD15G1298200	--	--	--	--	GO:0016747//GO:0008080//GO:0016407//GO:0003824//GO:0016410//GO:0003674//GO:0016746//GO:0016740	transferase activity, transferring acyl groups other than amino-acyl groups//N-acetyltransferase activity//acetyltransferase activity//catalytic activity//N-acyltransferase activity//molecular_function//transferase activity, transferring acyl groups//transferase activity
MdHAG47	MD16G1088300	--	--	--	--	GO:0003824//GO:0016410//GO:0003674//GO:0016746//GO:0016740//GO:0016747//GO:0008080//GO:0016407	catalytic activity//N-acyltransferase activity//molecular_function//transferase activity, transferring acyl groups//transferase activity//transferase activity, transferring acyl groups other than amino-acyl groups//N-acetyltransferase activity//acetyltransferase activity
MdHAG48	MD16G1196400	--	--	--	--	GO:0016407//GO:0016747//GO:0008080//GO:0016746//GO:0016740//GO:0003674//GO:0003824//GO:0016410	acetyltransferase activity//transferase activity, transferring acyl groups other than amino-acyl groups//N-acetyltransferase activity//transferase activity, transferring acyl groups//transferase activity//molecular_function//catalytic activity//N-acyltransferase activity
MdHAG49	MD16G1196500	--	--	--	--	GO:0008080//GO:0016747//GO:0016407//GO:0016410//GO:0003824//GO:0003674//GO:0016740//GO:0016746	N-acetyltransferase activity//transferase activity, transferring acyl groups other than amino-acyl groups//acetyltransferase activity//N-acyltransferase activity//catalytic activity//molecular_function//transferase activity//transferase activity, transferring acyl groups
MdHAG50	MD16G1262600	--	--	--	--	GO:0016407//GO:0016747//GO:0008080//GO:0016746//GO:0016740//GO:0003824//GO:0016410//GO:0003674	acetyltransferase activity//transferase activity, transferring acyl groups other than amino-acyl groups//N-acetyltransferase activity//transferase activity, transferring acyl groups//transferase activity//catalytic activity//N-acyltransferase activity//molecular_function
HAM gene family
MdHAM01	MD08G1173300	GO:0010467//GO:0090304//GO:0009987//GO:0019222//GO:0065007//GO:0034645//GO:0071704//GO:0080090//GO:0031326//GO:0019219//GO:1901362//GO:1903506//GO:0050789//GO:0044238//GO:0051252//GO:0008150//GO:0016070//GO:0034654//GO:0010468//GO:0009059//GO:0009889//GO:0010556//GO:0031323//GO:0060255//GO:2000112//GO:0032774//GO:0006355//GO:0044237//GO:0043170//GO:1901360//GO:0034641//GO:2001141//GO:0006725//GO:…	gene expression//nucleic acid metabolic process//cellular process//regulation of metabolic process//biological regulation//cellular macromolecule biosynthetic process//organic substance metabolic process//regulation of primary metabolic process//regulation of cellular biosynthetic process//regulation of nucleobase-containing compound metabolic process//organic cyclic compound biosynthetic process…	--	--	GO:0003674//GO:0097159//GO:0003676//GO:0046914//GO:0003824//GO:0008270//GO:0016410//GO:0043169//GO:0005488//GO:0016746//GO:1901363//GO:0016740//GO:0016747//GO:0046872//GO:0008080//GO:0043167//GO:0016407	molecular_function//organic cyclic compound binding//nucleic acid binding//transition metal ion binding//catalytic activity//zinc ion binding//N-acyltransferase activity//cation binding//binding//transferase activity, transferring acyl groups//heterocyclic compound binding//transferase activity//transferase activity, transferring acyl groups other than amino-acyl groups//metal ion binding//N-acet…
MdHAM02	MD15G1358600	GO:0097659//GO:0051171//GO:0008152//GO:0006807//GO:0050794//GO:0044271//GO:0019438//GO:1901576//GO:0006139//GO:0018130//GO:0044260//GO:0044249//GO:2001141//GO:0034641//GO:1901360//GO:0044237//GO:0006355//GO:0043170//GO:0060255//GO:0032774//GO:2000112//GO:0010556//GO:0009889//GO:0031323//GO:0006351//GO:0046483//GO:0009058//GO:0006725//GO:0019219//GO:1901362//GO:0031326//GO:0080090//GO:0034654//GO:…	nucleic acid-templated transcription//regulation of nitrogen compound metabolic process//metabolic process//nitrogen compound metabolic process//regulation of cellular process//cellular nitrogen compound biosynthetic process//aromatic compound biosynthetic process//organic substance biosynthetic process//nucleobase-containing compound metabolic process//heterocycle biosynthetic process//cellular …	--	--	GO:0016407//GO:0008080//GO:0016747//GO:0016740//GO:0016746//GO:0003674//GO:0016410//GO:0003824	acetyltransferase activity//N-acetyltransferase activity//transferase activity, transferring acyl groups other than amino-acyl groups//transferase activity//transferase activity, transferring acyl groups//molecular_function//N-acyltransferase activity//catalytic activity
HAC gene family
MdHAC01	MD09G1082800	GO:0036211//GO:0080090//GO:0031326//GO:0006464//GO:0019219//GO:1901362//GO:1903506//GO:0050789//GO:0019538//GO:0044238//GO:0044710//GO:0051252//GO:0043412//GO:0008150//GO:0016070//GO:0016568//GO:0034654//GO:0010468//GO:0009059//GO:0018393//GO:0010467//GO:0090304//GO:0009987//GO:0006996//GO:0019222//GO:0018394//GO:0065007//GO:0043543//GO:0006473//GO:0006325//GO:0034645//GO:0071840//GO:0071704//GO:…	protein modification process//regulation of primary metabolic process//regulation of cellular biosynthetic process//cellular protein modification process//regulation of nucleobase-containing compound metabolic process//organic cyclic compound biosynthetic process//regulation of nucleic acid-templated transcription//regulation of biological process//protein metabolic process//primary metabolic pro…	GO:0043231//GO:0044464//GO:0005623//GO:0043227//GO:0044424//GO:0043226//GO:0005634//GO:0005622//GO:0005575//GO:0043229	intracellular membrane-bounded organelle//cell part//cell//membrane-bounded organelle//intracellular part//organelle//nucleus//intracellular//cellular_component//intracellular organelle	GO:0005515//GO:0043169//GO:0005488//GO:0004402//GO:0016746//GO:0034212//GO:0016740//GO:0061733//GO:0003674//GO:0046914//GO:0003712//GO:0003824//GO:0000989//GO:0008270//GO:0016410//GO:0016407//GO:0016747//GO:0046872//GO:0008080//GO:0043167//GO:0000988	protein binding//cation binding//binding//histone acetyltransferase activity//transferase activity, transferring acyl groups//peptide N-acetyltransferase activity//transferase activity//peptide-lysine-N-acetyltransferase activity//molecular_function//transition metal ion binding//transcription cofactor activity//catalytic activity//transcription factor activity, transcription factor binding//zinc…
MdHAC02	MD09G1170000	GO:0044249//GO:0016570//GO:0016043//GO:0006139//GO:0018130//GO:0043933//GO:0044260//GO:0006807//GO:0050794//GO:0044271//GO:0016573//GO:0019438//GO:1901576//GO:0044267//GO:0044699//GO:0051171//GO:0008152//GO:0097659//GO:1902589//GO:0018205//GO:0044763//GO:0018193//GO:0009058//GO:0006725//GO:0006475//GO:0046483//GO:0006351//GO:0010556//GO:0009889//GO:0031323//GO:0060255//GO:0051276//GO:0032774//GO:…	cellular biosynthetic process//histone modification//cellular component organization//nucleobase-containing compound metabolic process//heterocycle biosynthetic process//macromolecular complex subunit organization//cellular macromolecule metabolic process//nitrogen compound metabolic process//regulation of cellular process//cellular nitrogen compound biosynthetic process//histone acetylation//aro…	GO:0005575//GO:0044425//GO:0016021//GO:0043229//GO:0043226//GO:0005634//GO:0005622//GO:0016020//GO:0044464//GO:0005623//GO:0043231//GO:0031224//GO:0043227//GO:0044424	cellular_component//membrane part//integral component of membrane//intracellular organelle//organelle//nucleus//intracellular//membrane//cell part//cell//intracellular membrane-bounded organelle//intrinsic component of membrane//membrane-bounded organelle//intracellular part	GO:0016407//GO:0043167//GO:0000988//GO:0003677//GO:0016747//GO:0046872//GO:0008080//GO:0016746//GO:1901363//GO:0016740//GO:0034212//GO:0005515//GO:0043169//GO:0004402//GO:0005488//GO:0003824//GO:0000989//GO:0008270//GO:0016410//GO:0061733//GO:0003674//GO:0046914//GO:0003676//GO:0097159//GO:0003712	acetyltransferase activity//ion binding//transcription factor activity, protein binding//DNA binding//transferase activity, transferring acyl groups other than amino-acyl groups//metal ion binding//N-acetyltransferase activity//transferase activity, transferring acyl groups//heterocyclic compound binding//transferase activity//peptide N-acetyltransferase activity//protein binding//cation binding/…
MdHAC03	MD17G1073200	GO:0018394//GO:0009150//GO:0006996//GO:0019222//GO:0009987//GO:0009167//GO:0009058//GO:0046390//GO:0006725//GO:0090407//GO:0044763//GO:0019693//GO:0018193//GO:0071704//GO:0009127//GO:0009168//GO:0071840//GO:0006351//GO:0006325//GO:0034645//GO:0009259//GO:0006473//GO:0043543//GO:0046483//GO:0009124//GO:1901293//GO:0065007//GO:0006475//GO:0032774//GO:2000112//GO:0018393//GO:0010467//GO:0060255//GO:…	peptidyl-lysine acetylation//purine ribonucleotide metabolic process//organelle organization//regulation of metabolic process//cellular process//purine ribonucleoside monophosphate metabolic process//biosynthetic process//ribose phosphate biosynthetic process//cellular aromatic compound metabolic process//organophosphate biosynthetic process//single-organism cellular process//ribose phosphate met…	GO:0044424//GO:0005575//GO:0043227//GO:0043229//GO:0005622//GO:0005634//GO:0043226//GO:0044464//GO:0005623//GO:0043231	intracellular part//cellular_component//membrane-bounded organelle//intracellular organelle//intracellular//nucleus//organelle//cell part//cell//intracellular membrane-bounded organelle	GO:0003824//GO:0097367//GO:0043167//GO:0019001//GO:0000166//GO:0017076//GO:0032549//GO:1901265//GO:0000988//GO:0016410//GO:0032561//GO:0016787//GO:0032555//GO:0032553//GO:0000989//GO:0016842//GO:0008270//GO:0046914//GO:0097159//GO:0016747//GO:0004018//GO:0003674//GO:0061733//GO:0008080//GO:0003924//GO:0016829//GO:0001883//GO:0003712//GO:0046872//GO:0017111//GO:0016746//GO:0001882//GO:0043168//GO:…	catalytic activity//carbohydrate derivative binding//ion binding//guanyl nucleotide binding//nucleotide binding//purine nucleotide binding//ribonucleoside binding//nucleoside phosphate binding//transcription factor activity, protein binding//N-acyltransferase activity//guanyl ribonucleotide binding//hydrolase activity//purine ribonucleotide binding//ribonucleotide binding//transcription factor ac…
MdHAC04	MD17G1157200	GO:0018193//GO:0044763//GO:0006725//GO:0009058//GO:0006475//GO:0046483//GO:0006351//GO:0010556//GO:0009889//GO:0031323//GO:0051276//GO:0060255//GO:0009405//GO:2000112//GO:0032774//GO:0006355//GO:0044237//GO:0043170//GO:1901360//GO:0016569//GO:0034641//GO:2001141//GO:0044249//GO:0016570//GO:0016043//GO:0044260//GO:0043933//GO:0006139//GO:0018130//GO:0044271//GO:0050794//GO:0006807//GO:1901576//GO:…	peptidyl-amino acid modification//single-organism cellular process//cellular aromatic compound metabolic process//biosynthetic process//internal protein amino acid acetylation//heterocycle metabolic process//transcription, DNA-templated//regulation of macromolecule biosynthetic process//regulation of biosynthetic process//regulation of cellular metabolic process//chromosome organization//regulati…	GO:0005575//GO:0043229//GO:0043226//GO:0005634//GO:0005622//GO:0043227//GO:0044424//GO:0044464//GO:0005623//GO:0043231//GO:0005576	cellular_component//intracellular organelle//organelle//nucleus//intracellular//membrane-bounded organelle//intracellular part//cell part//cell//intracellular membrane-bounded organelle//extracellular region	GO:0016248//GO:0043167//GO:0000988//GO:0016747//GO:0046872//GO:0008080//GO:0016407//GO:0003824//GO:0008270//GO:0000989//GO:0016410//GO:0061733//GO:0003674//GO:0046914//GO:0003712//GO:0016746//GO:0016247//GO:0098772//GO:0016740//GO:0034212//GO:0005515//GO:0043169//GO:0008200//GO:0004402//GO:0005488	channel inhibitor activity//ion binding//transcription factor activity, protein binding//transferase activity, transferring acyl groups other than amino-acyl groups//metal ion binding//N-acetyltransferase activity//acetyltransferase activity//catalytic activity//zinc ion binding//transcription factor activity, transcription factor binding//N-acyltransferase activity//peptide-lysine-N-acetyltransf…
HAF gene family
MdHAF01	MD04G1047300	--	--	--	--	GO:0005515//GO:0005488//GO:0003674	protein binding//binding//molecular_function
HDA gene family
MdHDA01	MD01G1005700	--	--	--	--	--	--
MdHDA02	MD03G1137300	--	--	GO:0005575//GO:0044425//GO:0016021//GO:0016020//GO:0031224	cellular_component//membrane part//integral component of membrane//membrane//intrinsic component of membrane	GO:0003677//GO:0003674//GO:0097159//GO:0003676//GO:1901363//GO:0005488	DNA binding//molecular_function//organic cyclic compound binding//nucleic acid binding//heterocyclic compound binding//binding
MdHDA03	MD03G1154900	--	--	--	--	--	--
MdHDA04	MD04G1077800	--	--	GO:0019028//GO:0019012//GO:0005575//GO:0044423	viral capsid//virion//cellular_component//virion part	GO:0003674//GO:0005198	molecular_function//structural molecule activity
MdHDA05	MD05G1146000	GO:0008150//GO:0006810//GO:1902578//GO:0030001//GO:0006814//GO:0006811//GO:0006812//GO:0006813//GO:0051179//GO:0015672//GO:0044699//GO:0044765//GO:0051234	biological_process//transport//single-organism localization//metal ion transport//sodium ion transport//ion transport//cation transport//potassium ion transport//localization//monovalent inorganic cation transport//single-organism process//single-organism transport//establishment of localization	GO:0043234//GO:0098533//GO:0031226//GO:0005623//GO:1904564//GO:0016020//GO:0005887//GO:0044464//GO:0031224//GO:0098796//GO:0098797//GO:0032991//GO:1990351//GO:0005886//GO:0071944//GO:0090533//GO:0005890//GO:1902495//GO:1902494//GO:0016021//GO:0005575//GO:0044425//GO:0044459	protein complex//ATPase dependent transmembrane transport complex//intrinsic component of plasma membrane//cell//Nbp35-Cfd1 ATPase complex//membrane//integral component of plasma membrane//cell part//intrinsic component of membrane//membrane protein complex//plasma membrane protein complex//macromolecular complex//transporter complex//plasma membrane//cell periphery//cation-transporting ATPase co…	--	--
MdHDA06	MD05G1147700	--	--	--	--	--	--
MdHDA07	MD05G1149000	--	--	GO:0005575//GO:0031012	cellular_component//extracellular matrix	--	--
MdHDA08	MD06G1167500	--	--	--	--	GO:0008270//GO:0046914//GO:0003674//GO:0005488//GO:0043169//GO:0043167//GO:0046872	zinc ion binding//transition metal ion binding//molecular_function//binding//cation binding//ion binding//metal ion binding
MdHDA09	MD06G1202300	--	--	--	--	--	--
MdHDA10	MD06G1211800	--	--	--	--	--	--
MdHDA11	MD08G1043300	--	--	--	--	--	--
MdHDA12	MD10G1145400	--	--	--	--	GO:0016740//GO:0003824//GO:0003674//GO:0008146//GO:0016782	transferase activity//catalytic activity//molecular_function//sulfotransferase activity//transferase activity, transferring sulfur-containing groups
MdHDA13	MD11G1159400	--	--	--	--	--	--
MdHDA14	MD14G1173000	--	--	--	--	GO:0043169//GO:0005488//GO:0008270//GO:0003674//GO:0046914//GO:0043167//GO:0046872	cation binding//binding//zinc ion binding//molecular_function//transition metal ion binding//ion binding//metal ion binding
MdHDA15	MD14G1211400	--	--	GO:0005575//GO:0043229//GO:0005634//GO:0005622//GO:0043226//GO:0044424//GO:0043227//GO:0044464//GO:0005623//GO:0043231	cellular_component//intracellular organelle//nucleus//intracellular//organelle//intracellular part//membrane-bounded organelle//cell part//cell//intracellular membrane-bounded organelle	--	--
MdHDA16	MD14G1222300	GO:0002097//GO:0090304//GO:0034227//GO:0010467//GO:0009451//GO:0071704//GO:0009987//GO:0006400//GO:0002098//GO:0008150//GO:0016070//GO:0043412//GO:0044238//GO:1901360//GO:0034470//GO:0034641//GO:0043170//GO:0006396//GO:0044237//GO:0006399//GO:0046483//GO:0006725//GO:0034660//GO:0008152//GO:0006807//GO:0044260//GO:0008033//GO:0006139//GO:0002143	tRNA wobble base modification//nucleic acid metabolic process//tRNA thio-modification//gene expression//RNA modification//organic substance metabolic process//cellular process//tRNA modification//tRNA wobble uridine modification//biological_process//RNA metabolic process//macromolecule modification//primary metabolic process//organic cyclic compound metabolic process//ncRNA processing//cellular n…	GO:0044424//GO:0005737//GO:0005623//GO:0044464//GO:0005622//GO:0005575	intracellular part//cytoplasm//cell//cell part//intracellular//cellular_component	--	--
SRT gene family
MdSRT01	MD00G1091800	--	--	--	--	GO:0003674//GO:0097159//GO:1901265//GO:0051287//GO:0000166//GO:0070403//GO:0005488//GO:0050662//GO:1901363//GO:0043168//GO:0043167//GO:0036094//GO:0048037	molecular_function//organic cyclic compound binding//nucleoside phosphate binding//NAD binding//nucleotide binding//NAD+ binding//binding//coenzyme binding//heterocyclic compound binding//anion binding//ion binding//small molecule binding//cofactor binding
MdSRT02	MD03G1179400	GO:0019219//GO:1901362//GO:0031326//GO:0080090//GO:0016070//GO:0008150//GO:0034654//GO:0009059//GO:0010468//GO:1903506//GO:0050789//GO:0051252//GO:0044238//GO:0090304//GO:0010467//GO:0065007//GO:0034645//GO:0071704//GO:0009987//GO:0019222//GO:0097659//GO:0006807//GO:0050794//GO:0044271//GO:0019438//GO:1901576//GO:0051171//GO:0008152//GO:0044249//GO:0006139//GO:0018130//GO:0044260//GO:0044237//GO:…	regulation of nucleobase-containing compound metabolic process//organic cyclic compound biosynthetic process//regulation of cellular biosynthetic process//regulation of primary metabolic process//RNA metabolic process//biological_process//nucleobase-containing compound biosynthetic process//macromolecule biosynthetic process//regulation of gene expression//regulation of nucleic acid-templated tra…	--	--	GO:0005488//GO:0050662//GO:1901363//GO:0043168//GO:0003674//GO:0097159//GO:1901265//GO:0000166//GO:0051287//GO:0070403//GO:0036094//GO:0048037//GO:0043167	binding//coenzyme binding//heterocyclic compound binding//anion binding//molecular_function//organic cyclic compound binding//nucleoside phosphate binding//nucleotide binding//NAD binding//NAD+ binding//small molecule binding//cofactor binding//ion binding
MdSRT03	MD11G1199100	--	--	--	--	GO:0070403//GO:0051287//GO:0000166//GO:1901265//GO:0097159//GO:0003674//GO:0030976//GO:0000287//GO:0043168//GO:1901363//GO:0050662//GO:0005488//GO:0043169//GO:0043167//GO:0046872//GO:0019842//GO:1901681//GO:0048037//GO:0036094	NAD+ binding//NAD binding//nucleotide binding//nucleoside phosphate binding//organic cyclic compound binding//molecular_function//thiamine pyrophosphate binding//magnesium ion binding//anion binding//heterocyclic compound binding//coenzyme binding//binding//cation binding//ion binding//metal ion binding//vitamin binding//sulfur compound binding//cofactor binding//small molecule binding
HDT gene family
MdHDT01	MD03G1134300	GO:0044710//GO:0044238//GO:0008150//GO:1901566//GO:0033014//GO:0009059//GO:0006270//GO:0006767//GO:0044281//GO:0009110//GO:1901362//GO:0006766//GO:0009987//GO:0071704//GO:0016032//GO:0034645//GO:0044403//GO:0051704//GO:1901564//GO:0090304//GO:0006261//GO:0042364//GO:0006259//GO:0044249//GO:0044260//GO:0006139//GO:0018130//GO:1901576//GO:0033013//GO:0019438//GO:0044271//GO:0006807//GO:0009235//GO:…	single-organism metabolic process//primary metabolic process//biological_process//organonitrogen compound biosynthetic process//tetrapyrrole biosynthetic process//macromolecule biosynthetic process//DNA replication initiation//water-soluble vitamin metabolic process//small molecule metabolic process//vitamin biosynthetic process//organic cyclic compound biosynthetic process//vitamin metabolic pro…	GO:0044464//GO:0005623//GO:0032040//GO:0044424//GO:0032991//GO:0005575//GO:0030529//GO:0030684//GO:0005622	cell part//cell//small-subunit processome//intracellular part//macromolecular complex//cellular_component//ribonucleoprotein complex//preribosome//intracellular	GO:0005488//GO:0043169//GO:0003674//GO:0043167//GO:0046872	binding//cation binding//molecular_function//ion binding//metal ion binding
MdHDT02	MD03G1134400	--	--	--	--	--	--
MdHDT03	MD11G1156500	GO:0034641//GO:1901360//GO:0044237//GO:0044419//GO:0043170//GO:0009058//GO:0006725//GO:0044764//GO:0006260//GO:0046483//GO:0008152//GO:0006807//GO:1901576//GO:0006139//GO:0044260//GO:0044249//GO:0006259//GO:0051704//GO:0044403//GO:0006261//GO:0090304//GO:0009987//GO:0034645//GO:0016032//GO:0071704//GO:0006270//GO:0044238//GO:0009059//GO:0008150	cellular nitrogen compound metabolic process//organic cyclic compound metabolic process//cellular metabolic process//interspecies interaction between organisms//macromolecule metabolic process//biosynthetic process//cellular aromatic compound metabolic process//multi-organism cellular process//DNA replication//heterocycle metabolic process//metabolic process//nitrogen compound metabolic process//…	GO:0005622//GO:0030684//GO:0030529//GO:0005575//GO:0044424//GO:0032040//GO:0032991//GO:0044464//GO:0005623	intracellular//preribosome//ribonucleoprotein complex//cellular_component//intracellular part//small-subunit processome//macromolecular complex//cell part//cell	GO:0046872//GO:0043167//GO:0003674//GO:0043169//GO:0005488	metal ion binding//ion binding//molecular_function//cation binding//binding
MdHDT04	MD11G1156600	--	--	--	--	--	--
MdHDT05	MD12G1016900	GO:2001141//GO:0034641//GO:1901360//GO:0044237//GO:0006355//GO:0043170//GO:0060255//GO:0032774//GO:2000112//GO:0009889//GO:0010556//GO:0031323//GO:0010628//GO:0006351//GO:0031328//GO:0046483//GO:0006367//GO:0048522//GO:0009058//GO:0006725//GO:0097659//GO:0051171//GO:0008152//GO:0006807//GO:0050794//GO:0044271//GO:0019438//GO:1901576//GO:0034243//GO:0018130//GO:0006139//GO:0044260//GO:0045944//GO:…	regulation of RNA biosynthetic process//cellular nitrogen compound metabolic process//organic cyclic compound metabolic process//cellular metabolic process//regulation of transcription, DNA-templated//macromolecule metabolic process//regulation of macromolecule metabolic process//RNA biosynthetic process//regulation of cellular macromolecule biosynthetic process//regulation of biosynthetic proces…	GO:0005634//GO:0005622//GO:0030684//GO:0043226//GO:0030529//GO:0043229//GO:0005575//GO:0032991//GO:0044424//GO:0032040//GO:0043227//GO:0043231//GO:0005623//GO:0044464	nucleus//intracellular//preribosome//organelle//ribonucleoprotein complex//intracellular organelle//cellular_component//macromolecular complex//intracellular part//small-subunit processome//membrane-bounded organelle//intracellular membrane-bounded organelle//cell//cell part	GO:0046872//GO:0003677//GO:0043167//GO:0003676//GO:0097159//GO:0003674//GO:0043169//GO:0005488//GO:1901363	metal ion binding//DNA binding//ion binding//nucleic acid binding//organic cyclic compound binding//molecular_function//cation binding//binding//heterocyclic compound binding
MdHDT06	MD12G1017000	--	--	--	--	--	--
MdHDT07	MD14G1014900	GO:0044237//GO:0043170//GO:1901360//GO:0034641//GO:0006725//GO:0009058//GO:0006260//GO:0046483//GO:0006807//GO:1901576//GO:0008152//GO:0044249//GO:0006259//GO:0044260//GO:0006139//GO:0090304//GO:0006261//GO:0009987//GO:0034645//GO:0071704//GO:0006270//GO:0044238//GO:0008150//GO:0009059	cellular metabolic process//macromolecule metabolic process//organic cyclic compound metabolic process//cellular nitrogen compound metabolic process//cellular aromatic compound metabolic process//biosynthetic process//DNA replication//heterocycle metabolic process//nitrogen compound metabolic process//organic substance biosynthetic process//metabolic process//cellular biosynthetic process//DNA me…	GO:0030684//GO:0030529//GO:0005622//GO:0005575//GO:0032040//GO:0044424//GO:0032991//GO:0044464//GO:0005623	preribosome//ribonucleoprotein complex//intracellular//cellular_component//small-subunit processome//intracellular part//macromolecular complex//cell part//cell	GO:0046872//GO:0043167//GO:0003674//GO:0043169//GO:0005488	metal ion binding//ion binding//molecular_function//cation binding//binding

## Sheet: Sheet2
Gene Name	Gene Locus	biological_process	biological_process_description	cellular_component	cellular_component_description	molecular_function	molecular_function_description	KEGG AnnotInfo	Blast swiss prot
SDG gene family
MdSDG01	MD00G1030500	GO:0065007//GO:0034645//GO:0071704//GO:0009987//GO:0019222//GO:0090304//GO:0010467//GO:0008150//GO:0016070//GO:0034654//GO:0010468//GO:0009059//GO:1903506//GO:0050789//GO:0044238//GO:0051252//GO:0019219//GO:0008380//GO:1901362//GO:0000377//GO:0016071//GO:0000375//GO:0080090//GO:0031326//GO:0046483//GO:0000398//GO:0006351//GO:0006725//GO:0009058//GO:0006397//GO:0006355//GO:0044237//GO:0006396//GO:…	biological regulation//cellular macromolecule biosynthetic process//organic substance metabolic process//cellular process//regulation of metabolic process//nucleic acid metabolic process//gene expression//biological_process//RNA metabolic process//nucleobase-containing compound biosynthetic process//regulation of gene expression//macromolecule biosynthetic process//regulation of nucleic acid-temp…	GO:0032991//GO:0043227//GO:0044424//GO:0005623//GO:0044422//GO:0044428//GO:0044464//GO:0043231//GO:0043229//GO:0005681//GO:0005575//GO:0030529//GO:0043226//GO:0005634//GO:0005622//GO:0044446	macromolecular complex//membrane-bounded organelle//intracellular part//cell//organelle part//nuclear part//cell part//intracellular membrane-bounded organelle//intracellular organelle//spliceosomal complex//cellular_component//ribonucleoprotein complex//organelle//nucleus//intracellular//intracellular organelle part	GO:0003674//GO:0003700//GO:0005488//GO:0005515//GO:0001071	molecular_function//transcription factor activity, sequence-specific DNA binding//binding//protein binding//nucleic acid binding transcription factor activity	K05302 N-lysine methyltransferase SETD6 [EC:2.1.1.-] | (RefSeq) N-lysine methyltransferase setd6-like	sp|P38222|RKM3_YEAST Ribosomal lysine N-methyltransferase 3 OS=Saccharomyces cerevisiae (strain ATCC 204508 / S288c) GN=RKM3 PE=1 SV=1//3.32204e-06
MdSDG02	MD00G1060700	GO:0016571//GO:0044763//GO:0018193//GO:0051276//GO:0016569//GO:0043170//GO:0044237//GO:0043933//GO:0044260//GO:0016043//GO:0016570//GO:0044699//GO:0008152//GO:0044267//GO:0043414//GO:0018205//GO:1902589//GO:0006996//GO:0009987//GO:0071704//GO:0071840//GO:0006325//GO:0008213//GO:0034968//GO:0006479//GO:0032259//GO:0044238//GO:0044710//GO:0019538//GO:0018022//GO:0016568//GO:0008150//GO:0043412//GO:…	histone methylation//single-organism cellular process//peptidyl-amino acid modification//chromosome organization//covalent chromatin modification//macromolecule metabolic process//cellular metabolic process//macromolecular complex subunit organization//cellular macromolecule metabolic process//cellular component organization//histone modification//single-organism process//metabolic process//cellu…	GO:0005575//GO:0043229//GO:0005622//GO:0005634//GO:0043226//GO:0044424//GO:0043227//GO:0044464//GO:0005623//GO:0043231	cellular_component//intracellular organelle//intracellular//nucleus//organelle//intracellular part//membrane-bounded organelle//cell part//cell//intracellular membrane-bounded organelle	GO:0043167//GO:0008757//GO:0018024//GO:0046872//GO:0008170//GO:0003824//GO:0042054//GO:0008270//GO:0046914//GO:0003674//GO:0008276//GO:0008168//GO:0016741//GO:0016740//GO:0005515//GO:0016278//GO:0005488//GO:0016279//GO:0043169	ion binding//S-adenosylmethionine-dependent methyltransferase activity//histone-lysine N-methyltransferase activity//metal ion binding//N-methyltransferase activity//catalytic activity//histone methyltransferase activity//zinc ion binding//transition metal ion binding//molecular_function//protein methyltransferase activity//methyltransferase activity//transferase activity, transferring one-carbon…	no KO assigned | (RefSeq) probable inactive histone-lysine N-methyltransferase SUVR2	sp|Q9FNC7|SUVR2_ARATH Histone-lysine N-methyltransferase SUVR2 OS=Arabidopsis thaliana GN=SUVR2 PE=2 SV=2//2.32418e-161
MdSDG03	MD00G1068300	GO:0044763//GO:0018193//GO:0016571//GO:0043170//GO:0044237//GO:0016569//GO:0051276//GO:0016570//GO:0044260//GO:0043933//GO:0016043//GO:1902589//GO:0018205//GO:0044699//GO:0008152//GO:0044267//GO:0043414//GO:0071704//GO:0071840//GO:0006325//GO:0006996//GO:0009987//GO:0032259//GO:0006479//GO:0034968//GO:0008213//GO:0016568//GO:0008150//GO:0043412//GO:0018022//GO:0044238//GO:0044710//GO:0019538//GO:…	single-organism cellular process//peptidyl-amino acid modification//histone methylation//macromolecule metabolic process//cellular metabolic process//covalent chromatin modification//chromosome organization//histone modification//cellular macromolecule metabolic process//macromolecular complex subunit organization//cellular component organization//single-organism organelle organization//peptidyl-…	GO:0043229//GO:0005575//GO:0043226//GO:0005622//GO:0005634//GO:0043227//GO:0044424//GO:0005623//GO:0044464//GO:0043231	intracellular organelle//cellular_component//organelle//intracellular//nucleus//membrane-bounded organelle//intracellular part//cell//cell part//intracellular membrane-bounded organelle	GO:0018024//GO:0043167//GO:0008757//GO:0046872//GO:0008170//GO:0042393//GO:0042054//GO:0008270//GO:0003824//GO:0008168//GO:0003674//GO:0008276//GO:0046914//GO:0016740//GO:0016741//GO:0016279//GO:0005488//GO:0043169//GO:0016278//GO:0005515	histone-lysine N-methyltransferase activity//ion binding//S-adenosylmethionine-dependent methyltransferase activity//metal ion binding//N-methyltransferase activity//histone binding//histone methyltransferase activity//zinc ion binding//catalytic activity//methyltransferase activity//molecular_function//protein methyltransferase activity//transition metal ion binding//transferase activity//transf…	K11420 euchromatic histone-lysine N-methyltransferase [EC:2.1.1.43] | (RefSeq) histone-lysine N-methyltransferase, H3 lysine-9 specific SUVH1-like	sp|Q93YF5|SUVH1_TOBAC Histone-lysine N-methyltransferase, H3 lysine-9 specific SUVH1 OS=Nicotiana tabacum GN=SUVH1 PE=1 SV=1//0
MdSDG04	MD00G1179500	--	--	--	--	GO:0005488//GO:0005515//GO:0003674	binding//protein binding//molecular_function	K11430 histone-lysine N-methyltransferase EZH2 [EC:2.1.1.43] | (RefSeq) histone-lysine N-methyltransferase EZA1	sp|Q9ZSM8|EZA1_ARATH Histone-lysine N-methyltransferase EZA1 OS=Arabidopsis thaliana GN=EZA1 PE=1 SV=1//0
MdSDG05	MD01G1012000	GO:0051716//GO:0050794//GO:0044699//GO:0050896//GO:0044763//GO:0007154//GO:0007165//GO:0023052//GO:0050789//GO:0008150//GO:0035556//GO:0009987//GO:0065007//GO:0044700	cellular response to stimulus//regulation of cellular process//single-organism process//response to stimulus//single-organism cellular process//cell communication//signal transduction//signaling//regulation of biological process//biological_process//intracellular signal transduction//cellular process//biological regulation//single organism signaling	GO:1990234//GO:0044446//GO:0031461//GO:1902494//GO:0000151//GO:0005575//GO:0043229//GO:0043226//GO:0005622//GO:0005634//GO:0044428//GO:0044464//GO:0043234//GO:0044422//GO:0005623//GO:0043231//GO:0043227//GO:0044424//GO:0005680//GO:0032991//GO:0000152	transferase complex//intracellular organelle part//cullin-RING ubiquitin ligase complex//catalytic complex//ubiquitin ligase complex//cellular_component//intracellular organelle//organelle//intracellular//nucleus//nuclear part//cell part//protein complex//organelle part//cell//intracellular membrane-bounded organelle//membrane-bounded organelle//intracellular part//anaphase-promoting complex//mac…	GO:0043167//GO:0004842//GO:0046872//GO:0016740//GO:0005515//GO:0005488//GO:0043169//GO:0003824//GO:0008270//GO:0003674//GO:0019787//GO:0046914	ion binding//ubiquitin-protein transferase activity//metal ion binding//transferase activity//protein binding//binding//cation binding//catalytic activity//zinc ion binding//molecular_function//ubiquitin-like protein transferase activity//transition metal ion binding	--	sp|B9RU15|ATXR5_RICCO Probable Histone-lysine N-methyltransferase ATXR5 OS=Ricinus communis GN=ATXR5 PE=1 SV=1//0
MdSDG06	MD01G1080200	--	--	--	--	GO:0003674//GO:0005488//GO:0005515	molecular_function//binding//protein binding	--	sp|Q9M364|ATX3_ARATH Histone-lysine N-methyltransferase ATX3 OS=Arabidopsis thaliana GN=ATX3 PE=2 SV=2//0
MdSDG07	MD01G1116500	--	--	--	--	GO:0003674//GO:0005515//GO:0005488	molecular_function//protein binding//binding	--	sp|B1MTJ4|SETD3_CALMO Histone-lysine N-methyltransferase setd3 OS=Callicebus moloch GN=SETD3 PE=3 SV=2//3.50655e-18
MdSDG08	MD01G1220300	--	--	--	--	GO:0003674//GO:0005515//GO:0005488	molecular_function//protein binding//binding	no KO assigned | (RefSeq) histone-lysine N-methyltransferase ATX4	sp|Q8GZ42|ATX5_ARATH Histone-lysine N-methyltransferase ATX5 OS=Arabidopsis thaliana GN=ATX5 PE=2 SV=1//0
MdSDG09	MD01G1224300	--	--	--	--	GO:0005515//GO:0005488//GO:0003674	protein binding//binding//molecular_function	no KO assigned | (RefSeq) histone-lysine N-methyltransferase ATXR6	sp|Q9FNE9|ATXR6_ARATH Histone-lysine N-methyltransferase ATXR6 OS=Arabidopsis thaliana GN=ATXR6 PE=1 SV=1//3.89545e-141
MdSDG10	MD02G1157000	GO:0008213//GO:0034968//GO:0006479//GO:0032259//GO:0009987//GO:0006996//GO:0006325//GO:0071704//GO:0071840//GO:0036211//GO:0006464//GO:0019538//GO:0006461//GO:0044085//GO:0044238//GO:0044710//GO:0034622//GO:0018022//GO:0043412//GO:0016568//GO:0008150//GO:0051276//GO:0022607//GO:0016569//GO:0044237//GO:0043170//GO:0065003//GO:0043248//GO:0016571//GO:0044763//GO:0018193//GO:0043623//GO:0044267//GO:…	protein alkylation//histone lysine methylation//protein methylation//methylation//cellular process//organelle organization//chromatin organization//organic substance metabolic process//cellular component organization or biogenesis//protein modification process//cellular protein modification process//protein metabolic process//protein complex assembly//cellular component biogenesis//primary metabo…	GO:0044424//GO:0043227//GO:0043231//GO:0005576//GO:0044464//GO:0005623//GO:0005737//GO:0005634//GO:0005622//GO:0043226//GO:0005783//GO:0005575//GO:0043229//GO:0044444//GO:0012505	intracellular part//membrane-bounded organelle//intracellular membrane-bounded organelle//extracellular region//cell part//cell//cytoplasm//nucleus//intracellular//organelle//endoplasmic reticulum//cellular_component//intracellular organelle//cytoplasmic part//endomembrane system	GO:0046914//GO:0008276//GO:0003674//GO:0008168//GO:0003824//GO:0008270//GO:0042054//GO:0005515//GO:0016278//GO:0043169//GO:0005488//GO:0016279//GO:0016741//GO:0016740//GO:0046872//GO:0008757//GO:0043167//GO:0018024//GO:0008170	transition metal ion binding//protein methyltransferase activity//molecular_function//methyltransferase activity//catalytic activity//zinc ion binding//histone methyltransferase activity//protein binding//lysine N-methyltransferase activity//cation binding//binding//protein-lysine N-methyltransferase activity//transferase activity, transferring one-carbon groups//transferase activity//metal ion b…	no KO assigned | (RefSeq) histone-lysine N-methyltransferase SUVR5-like	sp|O64827|SUVR5_ARATH Histone-lysine N-methyltransferase SUVR5 OS=Arabidopsis thaliana GN=SUVR5 PE=1 SV=3//0
MdSDG11	MD02G1174900	--	--	--	--	GO:0005515//GO:0005488//GO:0003674	protein binding//binding//molecular_function	--	sp|Q8S4P6|EZ1_MAIZE Histone-lysine N-methyltransferase EZ1 OS=Zea mays GN=EZ1 PE=2 SV=1//3.83247e-87
MdSDG12	MD02G1195100	--	--	--	--	GO:0003674//GO:0005515//GO:0005488	molecular_function//protein binding//binding	no KO assigned | (RefSeq) ribosomal lysine N-methyltransferase set10	sp|B2KI88|SETD3_RHIFE Histone-lysine N-methyltransferase setd3 OS=Rhinolophus ferrumequinum GN=SETD3 PE=3 SV=1//4.80043e-09
MdSDG13	MD02G1265700	GO:0090407//GO:0044763//GO:0018193//GO:0006643//GO:0009058//GO:0016571//GO:0006793//GO:0042158//GO:0051276//GO:0044237//GO:0006650//GO:0042157//GO:0043170//GO:0019637//GO:0006644//GO:0016569//GO:0044249//GO:0016570//GO:0016043//GO:0046467//GO:0043933//GO:0044260//GO:1901576//GO:0044267//GO:1901137//GO:0044255//GO:0043414//GO:0044699//GO:0008152//GO:0044711//GO:1902589//GO:0018205//GO:0006629//GO:…	organophosphate biosynthetic process//single-organism cellular process//peptidyl-amino acid modification//membrane lipid metabolic process//biosynthetic process//histone methylation//phosphorus metabolic process//lipoprotein biosynthetic process//chromosome organization//cellular metabolic process//glycerophospholipid metabolic process//lipoprotein metabolic process//macromolecule metabolic proce…	GO:0005575//GO:0098588//GO:0044425//GO:0043229//GO:0044444//GO:0005783//GO:0043226//GO:0005634//GO:0005622//GO:0012505//GO:0044446//GO:0042175//GO:0044432//GO:0043227//GO:0005789//GO:0044424//GO:0016020//GO:0044464//GO:0005737//GO:0005623//GO:0044422//GO:0043231//GO:0031090	cellular_component//bounding membrane of organelle//membrane part//intracellular organelle//cytoplasmic part//endoplasmic reticulum//organelle//nucleus//intracellular//endomembrane system//intracellular organelle part//nuclear outer membrane-endoplasmic reticulum membrane network//endoplasmic reticulum part//membrane-bounded organelle//endoplasmic reticulum membrane//intracellular part//membrane/…	GO:0008757//GO:0043167//GO:0018024//GO:0046872//GO:0008170//GO:0003824//GO:0008270//GO:0042054//GO:0008276//GO:0003674//GO:0046914//GO:0008168//GO:0016741//GO:0016740//GO:0016278//GO:0005515//GO:0043169//GO:0005488//GO:0016279	S-adenosylmethionine-dependent methyltransferase activity//ion binding//histone-lysine N-methyltransferase activity//metal ion binding//N-methyltransferase activity//catalytic activity//zinc ion binding//histone methyltransferase activity//protein methyltransferase activity//molecular_function//transition metal ion binding//methyltransferase activity//transferase activity, transferring one-carbon…	no KO assigned | (RefSeq) probable inactive histone-lysine N-methyltransferase SUVR2	sp|Q8W595|SUVR4_ARATH Histone-lysine N-methyltransferase SUVR4 OS=Arabidopsis thaliana GN=SUVR4 PE=1 SV=2//3.24228e-132
MdSDG14	MD02G1267300	GO:0016571//GO:0044763//GO:0018193//GO:0016569//GO:0044237//GO:0043170//GO:0051276//GO:0016043//GO:0043933//GO:0044260//GO:0016570//GO:0018205//GO:1902589//GO:0044267//GO:0043414//GO:0044699//GO:0008152//GO:0006325//GO:0071704//GO:0071840//GO:0009987//GO:0006996//GO:0006479//GO:0032259//GO:0008213//GO:0034968//GO:0018022//GO:0043412//GO:0016568//GO:0008150//GO:0019538//GO:0044710//GO:0044238//GO:…	histone methylation//single-organism cellular process//peptidyl-amino acid modification//covalent chromatin modification//cellular metabolic process//macromolecule metabolic process//chromosome organization//cellular component organization//macromolecular complex subunit organization//cellular macromolecule metabolic process//histone modification//peptidyl-lysine modification//single-organism org…	GO:0043229//GO:0005575//GO:0005634//GO:0005622//GO:0043226//GO:0044424//GO:0043227//GO:0005623//GO:0044464//GO:0043231	intracellular organelle//cellular_component//nucleus//intracellular//organelle//intracellular part//membrane-bounded organelle//cell//cell part//intracellular membrane-bounded organelle	GO:0018024//GO:0008757//GO:0043167//GO:0046872//GO:0008170//GO:0042393//GO:0008270//GO:0042054//GO:0003824//GO:0008168//GO:0046914//GO:0008276//GO:0003674//GO:0016740//GO:0016741//GO:0043169//GO:0005488//GO:0016279//GO:0005515//GO:0016278	histone-lysine N-methyltransferase activity//S-adenosylmethionine-dependent methyltransferase activity//ion binding//metal ion binding//N-methyltransferase activity//histone binding//zinc ion binding//histone methyltransferase activity//catalytic activity//methyltransferase activity//transition metal ion binding//protein methyltransferase activity//molecular_function//transferase activity//transf…	K11420 euchromatic histone-lysine N-methyltransferase [EC:2.1.1.43] | (RefSeq) histone-lysine N-methyltransferase, H3 lysine-9 specific SUVH1-like	sp|Q9FF80|SUVH1_ARATH Histone-lysine N-methyltransferase, H3 lysine-9 specific SUVH1 OS=Arabidopsis thaliana GN=SUVH1 PE=2 SV=1//0
MdSDG15	MD02G1278400	GO:0015698//GO:1902578//GO:0006820//GO:0008150//GO:0006810//GO:0044765//GO:0051234//GO:0006817//GO:0044699//GO:0006811//GO:0051179	inorganic anion transport//single-organism localization//anion transport//biological_process//transport//single-organism transport//establishment of localization//phosphate ion transport//single-organism process//ion transport//localization	GO:0016020//GO:0005575	membrane//cellular_component	GO:0005215//GO:0022804//GO:0022857//GO:0003674//GO:0005315//GO:0005488//GO:0005515//GO:1901677//GO:0015291	transporter activity//active transmembrane transporter activity//transmembrane transporter activity//molecular_function//inorganic phosphate transmembrane transporter activity//binding//protein binding//phosphate transmembrane transporter activity//secondary active transmembrane transporter activity	no KO assigned | (RefSeq) histone-lysine N-methyltransferase ATXR7	sp|F4K1J4|ATXR7_ARATH Histone-lysine N-methyltransferase ATXR7 OS=Arabidopsis thaliana GN=ATXR7 PE=2 SV=1//4.2383e-91
MdSDG16	MD03G1258900	GO:0044238//GO:0044710//GO:0019538//GO:0008150//GO:0016568//GO:0043412//GO:0018022//GO:0036211//GO:0006464//GO:0006996//GO:0009987//GO:0071840//GO:0071704//GO:0006325//GO:0034968//GO:0008213//GO:0032259//GO:0006479//GO:0016570//GO:0043933//GO:0044260//GO:0016043//GO:0008152//GO:0044699//GO:0043414//GO:0044267//GO:1902589//GO:0018205//GO:0018193//GO:0044763//GO:0016571//GO:0051276//GO:0043170//GO:…	primary metabolic process//single-organism metabolic process//protein metabolic process//biological_process//chromatin modification//macromolecule modification//peptidyl-lysine methylation//protein modification process//cellular protein modification process//organelle organization//cellular process//cellular component organization or biogenesis//organic substance metabolic process//chromatin orga…	GO:0044464//GO:0005623//GO:0043231//GO:0043227//GO:0044424//GO:0005575//GO:0043229//GO:0043226//GO:0005622//GO:0005634	cell part//cell//intracellular membrane-bounded organelle//membrane-bounded organelle//intracellular part//cellular_component//intracellular organelle//organelle//intracellular//nucleus	GO:0016741//GO:0016740//GO:0016278//GO:0005515//GO:0005488//GO:0016279//GO:0043169//GO:0003824//GO:0042054//GO:0008270//GO:0003674//GO:0008276//GO:0046914//GO:0008168//GO:0042393//GO:0008170//GO:0043167//GO:0008757//GO:0018024//GO:0046872	transferase activity, transferring one-carbon groups//transferase activity//lysine N-methyltransferase activity//protein binding//binding//protein-lysine N-methyltransferase activity//cation binding//catalytic activity//histone methyltransferase activity//zinc ion binding//molecular_function//protein methyltransferase activity//transition metal ion binding//methyltransferase activity//histone bin…	--	sp|Q8VZ17|SUVH6_ARATH Histone-lysine N-methyltransferase, H3 lysine-9 specific SUVH6 OS=Arabidopsis thaliana GN=SUVH6 PE=2 SV=2//8.21664e-91
MdSDG17	MD03G1294100	GO:0006338//GO:0008150//GO:0006810//GO:0016568//GO:0071702//GO:1902578//GO:0006325//GO:0071840//GO:0009987//GO:0006996//GO:0009401//GO:0008643//GO:0016043//GO:0043933//GO:0051179//GO:0044699//GO:0044765//GO:0051234//GO:0051276	chromatin remodeling//biological_process//transport//chromatin modification//organic substance transport//single-organism localization//chromatin organization//cellular component organization or biogenesis//cellular process//organelle organization//phosphoenolpyruvate-dependent sugar phosphotransferase system//carbohydrate transport//cellular component organization//macromolecular complex subunit…	GO:0005623//GO:0044464//GO:0043231//GO:0044424//GO:0043227//GO:0043229//GO:0005575//GO:0005634//GO:0005622//GO:0043226	cell//cell part//intracellular membrane-bounded organelle//intracellular part//membrane-bounded organelle//intracellular organelle//cellular_component//nucleus//intracellular//organelle	GO:0043168//GO:1901363//GO:0016817//GO:0016818//GO:0005488//GO:0005515//GO:0016787//GO:0030554//GO:1901265//GO:0032553//GO:0097367//GO:0003824//GO:0000166//GO:0005524//GO:0097159//GO:0003676//GO:0003674//GO:0001882//GO:0032559//GO:0036094//GO:0032550//GO:0035639//GO:0032549//GO:0017076//GO:0032555//GO:0043167//GO:0001883	anion binding//heterocyclic compound binding//hydrolase activity, acting on acid anhydrides//hydrolase activity, acting on acid anhydrides, in phosphorus-containing anhydrides//binding//protein binding//hydrolase activity//adenyl nucleotide binding//nucleoside phosphate binding//ribonucleotide binding//carbohydrate derivative binding//catalytic activity//nucleotide binding//ATP binding//organic c…	K11430 histone-lysine N-methyltransferase EZH2 [EC:2.1.1.43] | (RefSeq) histone-lysine N-methyltransferase EZA1	sp|Q9ZSM8|EZA1_ARATH Histone-lysine N-methyltransferase EZA1 OS=Arabidopsis thaliana GN=EZA1 PE=1 SV=1//0
MdSDG18	MD04G1028500	GO:0050789//GO:0008150//GO:0009987//GO:0035556//GO:0065007//GO:0044700//GO:0051716//GO:0044699//GO:0050794//GO:0050896//GO:0007154//GO:0044763//GO:0007165//GO:0023052	regulation of biological process//biological_process//cellular process//intracellular signal transduction//biological regulation//single organism signaling//cellular response to stimulus//single-organism process//regulation of cellular process//response to stimulus//cell communication//single-organism cellular process//signal transduction//signaling	--	--	GO:0005515//GO:0005488//GO:0003674	protein binding//binding//molecular_function	no KO assigned | (RefSeq) histone-lysine N-methyltransferase ATX2	sp|P0CB22|ATX2_ARATH Histone-lysine N-methyltransferase ATX2 OS=Arabidopsis thaliana GN=ATX2 PE=2 SV=1//0
MdSDG19	MD04G1052400	GO:0032259//GO:0090304//GO:0006479//GO:0034968//GO:0008213//GO:0010467//GO:0065007//GO:0007534//GO:0032502//GO:0071704//GO:0071840//GO:0033554//GO:0006325//GO:0003006//GO:0034645//GO:0006996//GO:0032505//GO:0019222//GO:0055114//GO:0009987//GO:0006464//GO:1901362//GO:0006950//GO:0044767//GO:0019219//GO:0007531//GO:0036211//GO:0022414//GO:0030154//GO:0031326//GO:0080090//GO:0016070//GO:0016568//GO:…	methylation//nucleic acid metabolic process//protein methylation//histone lysine methylation//protein alkylation//gene expression//biological regulation//gene conversion at mating-type locus//developmental process//organic substance metabolic process//cellular component organization or biogenesis//cellular response to stress//chromatin organization//developmental process involved in reproduction/…	GO:0005743//GO:0044429//GO:0043227//GO:0044424//GO:0031966//GO:0031967//GO:0005740//GO:0043231//GO:0031090//GO:0019866//GO:0005623//GO:0005737//GO:0044422//GO:0016020//GO:0031975//GO:0044464//GO:0043226//GO:0005622//GO:0005634//GO:0044444//GO:0043229//GO:0005575//GO:0044425//GO:0005739//GO:0044446//GO:0070469	mitochondrial inner membrane//mitochondrial part//membrane-bounded organelle//intracellular part//mitochondrial membrane//organelle envelope//mitochondrial envelope//intracellular membrane-bounded organelle//organelle membrane//organelle inner membrane//cell//cytoplasm//organelle part//membrane//envelope//cell part//organelle//intracellular//nucleus//cytoplasmic part//intracellular organelle//cel…	GO:0008168//GO:0003674//GO:0008276//GO:0046914//GO:0003676//GO:0097159//GO:0042054//GO:0008270//GO:0070336//GO:0003824//GO:0005488//GO:0016279//GO:0043169//GO:0016278//GO:0005515//GO:1901363//GO:0016740//GO:0016741//GO:0046872//GO:0003677//GO:0018024//GO:0043167//GO:0008757//GO:0043566//GO:0008170//GO:0042393	methyltransferase activity//molecular_function//protein methyltransferase activity//transition metal ion binding//nucleic acid binding//organic cyclic compound binding//histone methyltransferase activity//zinc ion binding//flap-structured DNA binding//catalytic activity//binding//protein-lysine N-methyltransferase activity//cation binding//lysine N-methyltransferase activity//protein binding//het…	--	sp|Q8VZ17|SUVH6_ARATH Histone-lysine N-methyltransferase, H3 lysine-9 specific SUVH6 OS=Arabidopsis thaliana GN=SUVH6 PE=2 SV=2//0
MdSDG20	MD04G1231900	GO:0034968//GO:0008213//GO:0032259//GO:0006479//GO:0009987//GO:0006996//GO:0006325//GO:0071704//GO:0071840//GO:0036211//GO:0006464//GO:0019538//GO:0044238//GO:0044710//GO:0043412//GO:0016568//GO:0008150//GO:0018022//GO:0051276//GO:0044237//GO:0043170//GO:0016569//GO:0044763//GO:0018193//GO:0016571//GO:0044267//GO:0043414//GO:0044699//GO:0008152//GO:1902589//GO:0018205//GO:0016570//GO:0016043//GO:…	histone lysine methylation//protein alkylation//methylation//protein methylation//cellular process//organelle organization//chromatin organization//organic substance metabolic process//cellular component organization or biogenesis//protein modification process//cellular protein modification process//protein metabolic process//primary metabolic process//single-organism metabolic process//macromole…	GO:0019028//GO:0043227//GO:0044424//GO:0043231//GO:0044464//GO:0005623//GO:0043226//GO:0005634//GO:0005622//GO:0005575//GO:0019012//GO:0043229//GO:0044423	viral capsid//membrane-bounded organelle//intracellular part//intracellular membrane-bounded organelle//cell part//cell//organelle//nucleus//intracellular//cellular_component//virion//intracellular organelle//virion part	GO:0008276//GO:0003674//GO:0046914//GO:0008168//GO:0003824//GO:0008270//GO:0042054//GO:0016278//GO:0005515//GO:0043169//GO:0005488//GO:0016279//GO:0016741//GO:0016740//GO:0046872//GO:0008757//GO:0043167//GO:0018024//GO:0008170	protein methyltransferase activity//molecular_function//transition metal ion binding//methyltransferase activity//catalytic activity//zinc ion binding//histone methyltransferase activity//lysine N-methyltransferase activity//protein binding//cation binding//binding//protein-lysine N-methyltransferase activity//transferase activity, transferring one-carbon groups//transferase activity//metal ion b…	no KO assigned | (RefSeq) histone-lysine N-methyltransferase SUVR4-like	sp|Q8W595|SUVR4_ARATH Histone-lysine N-methyltransferase SUVR4 OS=Arabidopsis thaliana GN=SUVR4 PE=1 SV=2//1.39711e-153
MdSDG21	MD05G1027900	--	--	--	--	GO:0003674//GO:0005488//GO:0005515	molecular_function//binding//protein binding	K11426 SET and MYND domain-containing protein | (RefSeq) protein SET DOMAIN GROUP 41	sp|Q3ECY6|SDG41_ARATH Protein SET DOMAIN GROUP 41 OS=Arabidopsis thaliana GN=SDG41 PE=2 SV=1//2.01648e-88
MdSDG22	MD05G1031300	GO:0050896//GO:0008150//GO:0006950//GO:0006952	response to stimulus//biological_process//response to stress//defense response	--	--	GO:0005515//GO:0005488//GO:0003674	protein binding//binding//molecular_function	no KO assigned | (RefSeq) histone-lysine N-methyltransferase ASHH1-like	sp|Q84WW6|ASHH1_ARATH Histone-lysine N-methyltransferase ASHH1 OS=Arabidopsis thaliana GN=ASHH1 PE=1 SV=1//1.61515e-126
MdSDG23	MD05G1244800	--	--	--	--	GO:0005515//GO:0005488//GO:0003674	protein binding//binding//molecular_function	no KO assigned | (RefSeq) protein PLASTID TRANSCRIPTIONALLY ACTIVE 14-like	sp|Q84JF5|PTA14_ARATH Protein PLASTID TRANSCRIPTIONALLY ACTIVE 14 OS=Arabidopsis thaliana GN=PTAC14 PE=1 SV=1//7.91696e-19
MdSDG24	MD07G1051900	GO:0036211//GO:0006464//GO:0044238//GO:0044710//GO:0019538//GO:0018022//GO:0008150//GO:0016568//GO:0043412//GO:0008213//GO:0034968//GO:0006479//GO:0032259//GO:0006996//GO:0009987//GO:0071840//GO:0071704//GO:0006325//GO:0008152//GO:0044699//GO:0043414//GO:0044267//GO:0018205//GO:1902589//GO:0043933//GO:0044260//GO:0016043//GO:0016570//GO:0051276//GO:0016569//GO:0043170//GO:0044237//GO:0016571//GO:…	protein modification process//cellular protein modification process//primary metabolic process//single-organism metabolic process//protein metabolic process//peptidyl-lysine methylation//biological_process//chromatin modification//macromolecule modification//protein alkylation//histone lysine methylation//protein methylation//methylation//organelle organization//cellular process//cellular compone…	GO:0043231//GO:0044464//GO:0005623//GO:0044424//GO:0043227//GO:0005622//GO:0005634//GO:0043226//GO:0005575//GO:0043229	intracellular membrane-bounded organelle//cell part//cell//intracellular part//membrane-bounded organelle//intracellular//nucleus//organelle//cellular_component//intracellular organelle	GO:0005515//GO:0016278//GO:0005488//GO:0016279//GO:0043169//GO:0016741//GO:0016740//GO:0046914//GO:0003674//GO:0008276//GO:0008168//GO:0003824//GO:0042054//GO:0008270//GO:0042393//GO:0008170//GO:0046872//GO:0043167//GO:0008757//GO:0018024	protein binding//lysine N-methyltransferase activity//binding//protein-lysine N-methyltransferase activity//cation binding//transferase activity, transferring one-carbon groups//transferase activity//transition metal ion binding//molecular_function//protein methyltransferase activity//methyltransferase activity//catalytic activity//histone methyltransferase activity//zinc ion binding//histone bin…	K11420 euchromatic histone-lysine N-methyltransferase [EC:2.1.1.43] | (RefSeq) histone-lysine N-methyltransferase, H3 lysine-9 specific SUVH1-like	sp|Q9C5P4|SUVH3_ARATH Histone-lysine N-methyltransferase, H3 lysine-9 specific SUVH3 OS=Arabidopsis thaliana GN=SUVH3 PE=2 SV=2//0
MdSDG25	MD07G1058000	GO:0036211//GO:0006464//GO:0044710//GO:0044238//GO:0019538//GO:0008150//GO:0016568//GO:0043412//GO:0018022//GO:0034968//GO:0008213//GO:0032259//GO:0006479//GO:0006996//GO:0009987//GO:0071840//GO:0071704//GO:0006325//GO:0008152//GO:0044699//GO:0043414//GO:0044267//GO:1902589//GO:0018205//GO:0016570//GO:0043933//GO:0044260//GO:0016043//GO:0051276//GO:0043170//GO:0044237//GO:0016569//GO:0018193//GO:…	protein modification process//cellular protein modification process//single-organism metabolic process//primary metabolic process//protein metabolic process//biological_process//chromatin modification//macromolecule modification//peptidyl-lysine methylation//histone lysine methylation//protein alkylation//methylation//protein methylation//organelle organization//cellular process//cellular compone…	GO:0043231//GO:0044464//GO:0005623//GO:0043227//GO:0044424//GO:0043226//GO:0005622//GO:0005634//GO:0005575//GO:0043229	intracellular membrane-bounded organelle//cell part//cell//membrane-bounded organelle//intracellular part//organelle//intracellular//nucleus//cellular_component//intracellular organelle	GO:0016278//GO:0005515//GO:0005488//GO:0016279//GO:0043169//GO:0016741//GO:0016740//GO:0003674//GO:0008276//GO:0046914//GO:0008168//GO:0003824//GO:0042054//GO:0008270//GO:0042393//GO:0008170//GO:0046872//GO:0043167//GO:0008757//GO:0018024	lysine N-methyltransferase activity//protein binding//binding//protein-lysine N-methyltransferase activity//cation binding//transferase activity, transferring one-carbon groups//transferase activity//molecular_function//protein methyltransferase activity//transition metal ion binding//methyltransferase activity//catalytic activity//histone methyltransferase activity//zinc ion binding//histone bin…	K11420 euchromatic histone-lysine N-methyltransferase [EC:2.1.1.43] | (RefSeq) histone-lysine N-methyltransferase, H3 lysine-9 specific SUVH5-like	sp|O82175|SUVH5_ARATH Histone-lysine N-methyltransferase, H3 lysine-9 specific SUVH5 OS=Arabidopsis thaliana GN=SUVH5 PE=1 SV=1//1.61688e-109
MdSDG26	MD07G1058100	GO:0071704//GO:0071840//GO:0006325//GO:0006996//GO:0009987//GO:0032259//GO:0006479//GO:0034968//GO:0008213//GO:0016568//GO:0008150//GO:0043412//GO:0018022//GO:0044710//GO:0044238//GO:0019538//GO:0006464//GO:0036211//GO:0044763//GO:0018193//GO:0016571//GO:0043170//GO:0044237//GO:0016569//GO:0051276//GO:0016570//GO:0044260//GO:0043933//GO:0016043//GO:1902589//GO:0018205//GO:0044699//GO:0008152//GO:…	organic substance metabolic process//cellular component organization or biogenesis//chromatin organization//organelle organization//cellular process//methylation//protein methylation//histone lysine methylation//protein alkylation//chromatin modification//biological_process//macromolecule modification//peptidyl-lysine methylation//single-organism metabolic process//primary metabolic process//prot…	GO:0043227//GO:0044424//GO:0005623//GO:0044464//GO:0043231//GO:0043229//GO:0005575//GO:0043226//GO:0005622//GO:0005634	membrane-bounded organelle//intracellular part//cell//cell part//intracellular membrane-bounded organelle//intracellular organelle//cellular_component//organelle//intracellular//nucleus	GO:0042054//GO:0008270//GO:0003824//GO:0008168//GO:0003674//GO:0008276//GO:0046914//GO:0016740//GO:0016741//GO:0016279//GO:0005488//GO:0043169//GO:0016278//GO:0005515//GO:0018024//GO:0043167//GO:0008757//GO:0046872//GO:0008170//GO:0042393	histone methyltransferase activity//zinc ion binding//catalytic activity//methyltransferase activity//molecular_function//protein methyltransferase activity//transition metal ion binding//transferase activity//transferase activity, transferring one-carbon groups//protein-lysine N-methyltransferase activity//binding//cation binding//lysine N-methyltransferase activity//protein binding//histone-lys…	K11420 euchromatic histone-lysine N-methyltransferase [EC:2.1.1.43] | (RefSeq) histone-lysine N-methyltransferase, H3 lysine-9 specific SUVH5-like	sp|O82175|SUVH5_ARATH Histone-lysine N-methyltransferase, H3 lysine-9 specific SUVH5 OS=Arabidopsis thaliana GN=SUVH5 PE=1 SV=1//1.37498e-127
MdSDG27	MD07G1289800	GO:0007165//GO:0023052//GO:0044763//GO:0007154//GO:0050794//GO:0044699//GO:0050896//GO:0051716//GO:0044700//GO:0035556//GO:0009987//GO:0065007//GO:0050789//GO:0008150	signal transduction//signaling//single-organism cellular process//cell communication//regulation of cellular process//single-organism process//response to stimulus//cellular response to stimulus//single organism signaling//intracellular signal transduction//cellular process//biological regulation//regulation of biological process//biological_process	--	--	GO:0003674//GO:0005515//GO:0005488	molecular_function//protein binding//binding	no KO assigned | (RefSeq) histone-lysine N-methyltransferase ATX4-like	sp|Q9SUE7|ATX4_ARATH Histone-lysine N-methyltransferase ATX4 OS=Arabidopsis thaliana GN=ATX4 PE=2 SV=3//0
MdSDG28	MD08G1159600	GO:0044267//GO:0008152//GO:0044271//GO:0006807//GO:1901576//GO:0044260//GO:0044249//GO:0034641//GO:0044237//GO:0043170//GO:0043603//GO:0043604//GO:0009058//GO:0006518//GO:0043043//GO:0009059//GO:0006412//GO:0008150//GO:1901566//GO:0019538//GO:0044238//GO:1901564//GO:0010467//GO:0034645//GO:0071704//GO:0009987	cellular protein metabolic process//metabolic process//cellular nitrogen compound biosynthetic process//nitrogen compound metabolic process//organic substance biosynthetic process//cellular macromolecule metabolic process//cellular biosynthetic process//cellular nitrogen compound metabolic process//cellular metabolic process//macromolecule metabolic process//cellular amide metabolic process//amid…	GO:0005622//GO:0043226//GO:0030529//GO:0043229//GO:0005840//GO:0044444//GO:0043228//GO:0005575//GO:0005623//GO:0005737//GO:0044464//GO:0032991//GO:0043232//GO:0044424	intracellular//organelle//ribonucleoprotein complex//intracellular organelle//ribosome//cytoplasmic part//non-membrane-bounded organelle//cellular_component//cell//cytoplasm//cell part//macromolecular complex//intracellular non-membrane-bounded organelle//intracellular part	GO:0005198//GO:0046872//GO:0043167//GO:0043169//GO:0005488//GO:0003735//GO:0005515//GO:0046914//GO:0003674//GO:0008270	structural molecule activity//metal ion binding//ion binding//cation binding//binding//structural constituent of ribosome//protein binding//transition metal ion binding//molecular_function//zinc ion binding	no KO assigned | (RefSeq) histone-lysine N-methyltransferase ASHH2-like	sp|Q2LAE1|ASHH2_ARATH Histone-lysine N-methyltransferase ASHH2 OS=Arabidopsis thaliana GN=ASHH2 PE=1 SV=1//5.52042e-09
MdSDG29	MD09G1002600	GO:0032259//GO:0006479//GO:0034968//GO:0008213//GO:0071840//GO:0071704//GO:0006325//GO:0006996//GO:0009987//GO:0006464//GO:0036211//GO:0008150//GO:0016568//GO:0043412//GO:0018022//GO:0044238//GO:0044710//GO:0019538//GO:0043170//GO:0044237//GO:0016569//GO:0051276//GO:0018193//GO:0044763//GO:0016571//GO:1902589//GO:0018205//GO:0008152//GO:0044699//GO:0043414//GO:0044267//GO:0016570//GO:0043933//GO:…	methylation//protein methylation//histone lysine methylation//protein alkylation//cellular component organization or biogenesis//organic substance metabolic process//chromatin organization//organelle organization//cellular process//cellular protein modification process//protein modification process//biological_process//chromatin modification//macromolecule modification//peptidyl-lysine methylatio…	GO:0043227//GO:0044424//GO:0043231//GO:0005623//GO:0044464//GO:0043226//GO:0005622//GO:0005634//GO:0043229//GO:0005575	membrane-bounded organelle//intracellular part//intracellular membrane-bounded organelle//cell//cell part//organelle//intracellular//nucleus//intracellular organelle//cellular_component	GO:0008168//GO:0003674//GO:0008276//GO:0046914//GO:0042054//GO:0008270//GO:0003824//GO:0005488//GO:0016279//GO:0043169//GO:0016278//GO:0005515//GO:0016740//GO:0016741//GO:0046872//GO:0018024//GO:0043167//GO:0008757//GO:0008170//GO:0042393	methyltransferase activity//molecular_function//protein methyltransferase activity//transition metal ion binding//histone methyltransferase activity//zinc ion binding//catalytic activity//binding//protein-lysine N-methyltransferase activity//cation binding//lysine N-methyltransferase activity//protein binding//transferase activity//transferase activity, transferring one-carbon groups//metal ion b…	K11420 euchromatic histone-lysine N-methyltransferase [EC:2.1.1.43] | (RefSeq) histone-lysine N-methyltransferase, H3 lysine-9 specific SUVH4	sp|Q8GZB6|SUVH4_ARATH Histone-lysine N-methyltransferase, H3 lysine-9 specific SUVH4 OS=Arabidopsis thaliana GN=SUVH4 PE=1 SV=2//0
MdSDG30	MD09G1103200	GO:0009405//GO:0008150//GO:0051704	pathogenesis//biological_process//multi-organism process	GO:0044448//GO:0005622//GO:0043226//GO:0005938//GO:0042151//GO:0005575//GO:0043228//GO:0044444//GO:0043229//GO:0044464//GO:0005737//GO:0005623//GO:0071944//GO:0044424//GO:0043232	cell cortex part//intracellular//organelle//cell cortex//nematocyst//cellular_component//non-membrane-bounded organelle//cytoplasmic part//intracellular organelle//cell part//cytoplasm//cell//cell periphery//intracellular part//intracellular non-membrane-bounded organelle	GO:0016248//GO:0003723//GO:0005515//GO:0005488//GO:0008200//GO:0098772//GO:0016247//GO:1901363//GO:0097159//GO:0003676//GO:0003674	channel inhibitor activity//RNA binding//protein binding//binding//ion channel inhibitor activity//molecular function regulator//channel regulator activity//heterocyclic compound binding//organic cyclic compound binding//nucleic acid binding//molecular_function	no KO assigned | (RefSeq) histone-lysine N-methyltransferase ATXR3-like	sp|O23372|ATXR3_ARATH Histone-lysine N-methyltransferase ATXR3 OS=Arabidopsis thaliana GN=ATXR3 PE=2 SV=2//0
MdSDG31	MD09G1105100	--	--	--	--	GO:0005488//GO:0005515//GO:0003674	binding//protein binding//molecular_function	no KO assigned | (RefSeq) histone-lysine N-methyltransferase ATXR2	sp|Q5PP37|ATXR2_ARATH Histone-lysine N-methyltransferase ATXR2 OS=Arabidopsis thaliana GN=ATXR2 PE=2 SV=1//0
MdSDG32	MD09G1129500	--	--	--	--	GO:0003674//GO:0005515//GO:0005488	molecular_function//protein binding//binding	--	sp|P10978|POLX_TOBAC Retrovirus-related Pol polyprotein from transposon TNT 1-94 OS=Nicotiana tabacum PE=2 SV=1//2.97328e-34
MdSDG33	MD10G1032900	GO:0071704//GO:0034645//GO:0009987//GO:1901564//GO:0090304//GO:0010467//GO:0008150//GO:0006412//GO:1901566//GO:0009059//GO:0044710//GO:0044238//GO:0019538//GO:0043043//GO:0006313//GO:0006518//GO:0046483//GO:0043603//GO:0006725//GO:0009058//GO:0044763//GO:0043604//GO:0043170//GO:0044237//GO:1901360//GO:0034641//GO:0032196//GO:0006259//GO:0044249//GO:0044260//GO:0006139//GO:0006310//GO:1901576//GO:…	organic substance metabolic process//cellular macromolecule biosynthetic process//cellular process//organonitrogen compound metabolic process//nucleic acid metabolic process//gene expression//biological_process//translation//organonitrogen compound biosynthetic process//macromolecule biosynthetic process//single-organism metabolic process//primary metabolic process//protein metabolic process//pep…	GO:0043232//GO:0032991//GO:0044424//GO:0005737//GO:0005623//GO:0044464//GO:0005840//GO:0044444//GO:0043229//GO:0043228//GO:0005575//GO:0043226//GO:0030529//GO:0005622	intracellular non-membrane-bounded organelle//macromolecular complex//intracellular part//cytoplasm//cell//cell part//ribosome//cytoplasmic part//intracellular organelle//non-membrane-bounded organelle//cellular_component//organelle//ribonucleoprotein complex//intracellular	GO:0003824//GO:0003674//GO:0003676//GO:0097159//GO:1901363//GO:0005488//GO:0004803//GO:0005515//GO:0003735//GO:0003677//GO:0005198	catalytic activity//molecular_function//nucleic acid binding//organic cyclic compound binding//heterocyclic compound binding//binding//transposase activity//protein binding//structural constituent of ribosome//DNA binding//structural molecule activity	no KO assigned | (RefSeq) histone-lysine N-methyltransferase ASHH1-like	sp|Q84WW6|ASHH1_ARATH Histone-lysine N-methyltransferase ASHH1 OS=Arabidopsis thaliana GN=ASHH1 PE=1 SV=1//3.76728e-127
MdSDG34	MD10G1226200	--	--	--	--	GO:0005488//GO:0005515//GO:0003674	binding//protein binding//molecular_function	--	sp|Q84JF5|PTA14_ARATH Protein PLASTID TRANSCRIPTIONALLY ACTIVE 14 OS=Arabidopsis thaliana GN=PTAC14 PE=1 SV=1//0
MdSDG35	MD11G1279700	GO:0016570//GO:0006811//GO:0051179//GO:0044260//GO:0006812//GO:0043933//GO:0044238//GO:0044710//GO:0016043//GO:0019538//GO:0015672//GO:0016568//GO:0006810//GO:0008150//GO:0043412//GO:0018022//GO:0055085//GO:0034220//GO:0036211//GO:0044699//GO:0008152//GO:0044267//GO:0043414//GO:1902589//GO:0098660//GO:0006464//GO:0018205//GO:1902578//GO:0098655//GO:0035725//GO:0044763//GO:0018193//GO:0071436//GO:…	histone modification//ion transport//localization//cellular macromolecule metabolic process//cation transport//macromolecular complex subunit organization//primary metabolic process//single-organism metabolic process//cellular component organization//protein metabolic process//monovalent inorganic cation transport//chromatin modification//transport//biological_process//macromolecule modification/…	GO:0016020//GO:0044464//GO:0005623//GO:0043231//GO:0005575//GO:0043227//GO:0044424//GO:0043229//GO:0043226//GO:0005622//GO:0005634	membrane//cell part//cell//intracellular membrane-bounded organelle//cellular_component//membrane-bounded organelle//intracellular part//intracellular organelle//organelle//intracellular//nucleus	GO:0016741//GO:0046873//GO:0016831//GO:0042393//GO:0008948//GO:0016740//GO:0008170//GO:0016278//GO:0005515//GO:0016279//GO:0005488//GO:0043169//GO:0015077//GO:0022892//GO:0043167//GO:0008757//GO:0003824//GO:0022890//GO:0042054//GO:0018024//GO:0008270//GO:0016830//GO:0008324//GO:0003674//GO:0008276//GO:0015081//GO:0015075//GO:0046914//GO:0046872//GO:0005215//GO:0016829//GO:0022857//GO:0008168//GO:…	transferase activity, transferring one-carbon groups//metal ion transmembrane transporter activity//carboxy-lyase activity//histone binding//oxaloacetate decarboxylase activity//transferase activity//N-methyltransferase activity//lysine N-methyltransferase activity//protein binding//protein-lysine N-methyltransferase activity//binding//cation binding//monovalent inorganic cation transmembrane tra…	K11420 euchromatic histone-lysine N-methyltransferase [EC:2.1.1.43] | (RefSeq) histone-lysine N-methyltransferase, H3 lysine-9 specific SUVH6-like	sp|Q8VZ17|SUVH6_ARATH Histone-lysine N-methyltransferase, H3 lysine-9 specific SUVH6 OS=Arabidopsis thaliana GN=SUVH6 PE=2 SV=2//0
MdSDG36	MD12G1009500	GO:0016571//GO:0044763//GO:0018193//GO:0051276//GO:0016569//GO:0043170//GO:0044237//GO:0044260//GO:0043933//GO:0016043//GO:0016570//GO:0044699//GO:0008152//GO:0044267//GO:0043414//GO:0018205//GO:1902589//GO:0006996//GO:0009987//GO:0071704//GO:0071840//GO:0006325//GO:0008213//GO:0034968//GO:0006479//GO:0032259//GO:0044238//GO:0044710//GO:0019538//GO:0018022//GO:0016568//GO:0008150//GO:0043412//GO:…	histone methylation//single-organism cellular process//peptidyl-amino acid modification//chromosome organization//covalent chromatin modification//macromolecule metabolic process//cellular metabolic process//cellular macromolecule metabolic process//macromolecular complex subunit organization//cellular component organization//histone modification//single-organism process//metabolic process//cellu…	GO:0005575//GO:0043229//GO:0019012//GO:0005622//GO:0005634//GO:0043226//GO:0044423//GO:0044424//GO:0043227//GO:0019028//GO:0044464//GO:0005623//GO:0043231	cellular_component//intracellular organelle//virion//intracellular//nucleus//organelle//virion part//intracellular part//membrane-bounded organelle//viral capsid//cell part//cell//intracellular membrane-bounded organelle	GO:0043167//GO:0008757//GO:0018024//GO:0046872//GO:0008170//GO:0005198//GO:0003824//GO:0042054//GO:0008270//GO:0046914//GO:0003674//GO:0008276//GO:0008168//GO:0016741//GO:0016740//GO:0005515//GO:0016278//GO:0016279//GO:0005488//GO:0043169	ion binding//S-adenosylmethionine-dependent methyltransferase activity//histone-lysine N-methyltransferase activity//metal ion binding//N-methyltransferase activity//structural molecule activity//catalytic activity//histone methyltransferase activity//zinc ion binding//transition metal ion binding//molecular_function//protein methyltransferase activity//methyltransferase activity//transferase act…	--	sp|Q9SRV2|SUVR3_ARATH Histone-lysine N-methyltransferase SUVR3 OS=Arabidopsis thaliana GN=SUVR3 PE=2 SV=3//1.09443e-93
MdSDG37	MD12G1043600	--	--	--	--	GO:0005488//GO:0005515//GO:0003674	binding//protein binding//molecular_function	--	sp|Q8W595|SUVR4_ARATH Histone-lysine N-methyltransferase SUVR4 OS=Arabidopsis thaliana GN=SUVR4 PE=1 SV=2//5.54274e-68
MdSDG38	MD12G1052100	--	--	--	--	GO:0003674//GO:0005515//GO:0005488	molecular_function//protein binding//binding	--	sp|Q9FG08|ATXR4_ARATH Histone-lysine N-methyltransferase ATXR4 OS=Arabidopsis thaliana GN=ATXR4 PE=2 SV=2//6.71895e-128
MdSDG39	MD12G1112200	GO:0044699//GO:0008152//GO:0044267//GO:0043414//GO:1902589//GO:0018205//GO:0016570//GO:0044260//GO:0043933//GO:0016043//GO:0051276//GO:0043170//GO:0044237//GO:0016569//GO:0044763//GO:0018193//GO:0016571//GO:0036211//GO:0006464//GO:0044238//GO:0044710//GO:0019538//GO:0016568//GO:0008150//GO:0043412//GO:0018022//GO:0034968//GO:0008213//GO:0032259//GO:0006479//GO:0006996//GO:0009987//GO:0071704//GO:…	single-organism process//metabolic process//cellular protein metabolic process//macromolecule methylation//single-organism organelle organization//peptidyl-lysine modification//histone modification//cellular macromolecule metabolic process//macromolecular complex subunit organization//cellular component organization//chromosome organization//macromolecule metabolic process//cellular metabolic pro…	GO:0043226//GO:0005622//GO:0005634//GO:0005575//GO:0043229//GO:0043231//GO:0044464//GO:0005623//GO:0043227//GO:0044424	organelle//intracellular//nucleus//cellular_component//intracellular organelle//intracellular membrane-bounded organelle//cell part//cell//membrane-bounded organelle//intracellular part	GO:0042393//GO:0008170//GO:0046872//GO:0043167//GO:0008757//GO:0018024//GO:0016278//GO:0005515//GO:0016279//GO:0005488//GO:0043169//GO:0016741//GO:0016740//GO:0003674//GO:0008276//GO:0046914//GO:0008168//GO:0003824//GO:0042054//GO:0008270	histone binding//N-methyltransferase activity//metal ion binding//ion binding//S-adenosylmethionine-dependent methyltransferase activity//histone-lysine N-methyltransferase activity//lysine N-methyltransferase activity//protein binding//protein-lysine N-methyltransferase activity//binding//cation binding//transferase activity, transferring one-carbon groups//transferase activity//molecular_functi…	K11420 euchromatic histone-lysine N-methyltransferase [EC:2.1.1.43] | (RefSeq) histone-lysine N-methyltransferase, H3 lysine-9 specific SUVH1-like	sp|Q93YF5|SUVH1_TOBAC Histone-lysine N-methyltransferase, H3 lysine-9 specific SUVH1 OS=Nicotiana tabacum GN=SUVH1 PE=1 SV=1//0
MdSDG40	MD12G1250000	GO:0016569//GO:0044237//GO:0043170//GO:0051276//GO:0016571//GO:0044763//GO:0018193//GO:0018205//GO:1902589//GO:0044267//GO:0043414//GO:0044699//GO:0008152//GO:0016043//GO:0043933//GO:0044260//GO:0016570//GO:0006479//GO:0032259//GO:0008213//GO:0034968//GO:0006325//GO:0071704//GO:0071840//GO:0009987//GO:0006996//GO:0006464//GO:0036211//GO:0018022//GO:0043412//GO:0016568//GO:0008150//GO:0019538//GO:…	covalent chromatin modification//cellular metabolic process//macromolecule metabolic process//chromosome organization//histone methylation//single-organism cellular process//peptidyl-amino acid modification//peptidyl-lysine modification//single-organism organelle organization//cellular protein metabolic process//macromolecule methylation//single-organism process//metabolic process//cellular compo…	GO:0005634//GO:0005622//GO:0043226//GO:0043229//GO:0005575//GO:0044424//GO:0043227//GO:0043231//GO:0005623//GO:0044464	nucleus//intracellular//organelle//intracellular organelle//cellular_component//intracellular part//membrane-bounded organelle//intracellular membrane-bounded organelle//cell//cell part	GO:0046872//GO:0018024//GO:0008757//GO:0043167//GO:0008170//GO:0008168//GO:0046914//GO:0008276//GO:0003674//GO:0008270//GO:0042054//GO:0003824//GO:0043169//GO:0005488//GO:0016279//GO:0005515//GO:0016278//GO:0016740//GO:0016741	metal ion binding//histone-lysine N-methyltransferase activity//S-adenosylmethionine-dependent methyltransferase activity//ion binding//N-methyltransferase activity//methyltransferase activity//transition metal ion binding//protein methyltransferase activity//molecular_function//zinc ion binding//histone methyltransferase activity//catalytic activity//cation binding//binding//protein-lysine N-met…	--	sp|Q8W595|SUVR4_ARATH Histone-lysine N-methyltransferase SUVR4 OS=Arabidopsis thaliana GN=SUVR4 PE=1 SV=2//2.68481e-95
MdSDG41	MD13G1020900	--	--	--	--	GO:0003674//GO:0005488//GO:0005515	molecular_function//binding//protein binding	no KO assigned | (RefSeq) histone-lysine N-methyltransferase setd3-like	sp|Q5ZML9|SETD3_CHICK Histone-lysine N-methyltransferase setd3 OS=Gallus gallus GN=SETD3 PE=2 SV=1//5.19072e-21
MdSDG42	MD13G1069000	GO:0009058//GO:0006725//GO:0044033//GO:0009987//GO:0046483//GO:0071704//GO:0044764//GO:0016032//GO:0044403//GO:0032774//GO:0010467//GO:0051704//GO:0043170//GO:0044419//GO:0044237//GO:0090304//GO:0019083//GO:0019058//GO:0034641//GO:1901360//GO:0044249//GO:0006139//GO:0018130//GO:0044238//GO:0044260//GO:0016070//GO:0008150//GO:0009059//GO:0034654//GO:0019438//GO:1901576//GO:0006807//GO:0044271//GO:…	biosynthetic process//cellular aromatic compound metabolic process//multi-organism metabolic process//cellular process//heterocycle metabolic process//organic substance metabolic process//multi-organism cellular process//viral process//symbiosis, encompassing mutualism through parasitism//RNA biosynthetic process//gene expression//multi-organism process//macromolecule metabolic process//interspec…	--	--	GO:0003824//GO:0016779//GO:0003674//GO:0003677//GO:0003676//GO:0097159//GO:0034062//GO:0003899//GO:1901363//GO:0016740//GO:0016772//GO:0005515//GO:0005488	catalytic activity//nucleotidyltransferase activity//molecular_function//DNA binding//nucleic acid binding//organic cyclic compound binding//RNA polymerase activity//DNA-directed RNA polymerase activity//heterocyclic compound binding//transferase activity//transferase activity, transferring phosphorus-containing groups//protein binding//binding	no KO assigned | (RefSeq) uncharacterized LOC103451805	sp|Q9H7B4|SMYD3_HUMAN Histone-lysine N-methyltransferase SMYD3 OS=Homo sapiens GN=SMYD3 PE=1 SV=4//2.11213e-11
MdSDG43	MD13G1130100	GO:0006325//GO:0071840//GO:0071704//GO:0018193//GO:0044763//GO:0016571//GO:0009987//GO:0006996//GO:0044237//GO:0043170//GO:0032259//GO:0016569//GO:0006479//GO:0034968//GO:0051276//GO:0008213//GO:0043412//GO:0008150//GO:0016568//GO:0018022//GO:0016570//GO:0016043//GO:0019538//GO:0044260//GO:0043933//GO:0044238//GO:0044710//GO:0006464//GO:1902589//GO:0018205//GO:0036211//GO:0043414//GO:0044267//GO:…	chromatin organization//cellular component organization or biogenesis//organic substance metabolic process//peptidyl-amino acid modification//single-organism cellular process//histone methylation//cellular process//organelle organization//cellular metabolic process//macromolecule metabolic process//methylation//covalent chromatin modification//protein methylation//histone lysine methylation//chro…	GO:0043229//GO:0043227//GO:0005575//GO:0044424//GO:0043226//GO:0005634//GO:0005622//GO:0005623//GO:0044464//GO:0043231	intracellular organelle//membrane-bounded organelle//cellular_component//intracellular part//organelle//nucleus//intracellular//cell//cell part//intracellular membrane-bounded organelle	GO:0008270//GO:0018024//GO:0042054//GO:0008757//GO:0043167//GO:0003824//GO:0046872//GO:0008168//GO:0008276//GO:0003674//GO:0046914//GO:0008170//GO:0016740//GO:0016741//GO:0042393//GO:0043169//GO:0016279//GO:0005488//GO:0016278//GO:0005515	zinc ion binding//histone-lysine N-methyltransferase activity//histone methyltransferase activity//S-adenosylmethionine-dependent methyltransferase activity//ion binding//catalytic activity//metal ion binding//methyltransferase activity//protein methyltransferase activity//molecular_function//transition metal ion binding//N-methyltransferase activity//transferase activity//transferase activity, t…	K11420 euchromatic histone-lysine N-methyltransferase [EC:2.1.1.43] | (RefSeq) histone-lysine N-methyltransferase, H3 lysine-9 specific SUVH4-like	sp|Q8GZB6|SUVH4_ARATH Histone-lysine N-methyltransferase, H3 lysine-9 specific SUVH4 OS=Arabidopsis thaliana GN=SUVH4 PE=1 SV=2//0
MdSDG44	MD13G1134900	--	--	--	--	GO:0003674//GO:0005515//GO:0005488	molecular_function//protein binding//binding	--	sp|Q9ZUM9|ASHR2_ARATH Histone-lysine N-methyltransferase ASHR2 OS=Arabidopsis thaliana GN=ASHR2 PE=2 SV=3//6.4579e-135
MdSDG45	MD13G1224000	GO:0043933//GO:0044260//GO:0016043//GO:0016570//GO:0044699//GO:0008152//GO:0044267//GO:0043414//GO:0018205//GO:1902589//GO:0016571//GO:0044763//GO:0018193//GO:0051276//GO:0016569//GO:0043170//GO:0044237//GO:0044710//GO:0044238//GO:0019538//GO:0018022//GO:0016568//GO:0008150//GO:0043412//GO:0036211//GO:0006464//GO:0006996//GO:0009987//GO:0071704//GO:0071840//GO:0006325//GO:0008213//GO:0034968//GO:…	macromolecular complex subunit organization//cellular macromolecule metabolic process//cellular component organization//histone modification//single-organism process//metabolic process//cellular protein metabolic process//macromolecule methylation//peptidyl-lysine modification//single-organism organelle organization//histone methylation//single-organism cellular process//peptidyl-amino acid modif…	GO:0005575//GO:0043229//GO:0005622//GO:0005634//GO:0043226//GO:0044464//GO:0005623//GO:0043231//GO:0044424//GO:0043227	cellular_component//intracellular organelle//intracellular//nucleus//organelle//cell part//cell//intracellular membrane-bounded organelle//intracellular part//membrane-bounded organelle	GO:0042393//GO:0008170//GO:0043167//GO:0008757//GO:0018024//GO:0046872//GO:0016741//GO:0016740//GO:0005515//GO:0016278//GO:0005488//GO:0016279//GO:0043169//GO:0003824//GO:0042054//GO:0008270//GO:0046914//GO:0003674//GO:0008276//GO:0008168	histone binding//N-methyltransferase activity//ion binding//S-adenosylmethionine-dependent methyltransferase activity//histone-lysine N-methyltransferase activity//metal ion binding//transferase activity, transferring one-carbon groups//transferase activity//protein binding//lysine N-methyltransferase activity//binding//protein-lysine N-methyltransferase activity//cation binding//catalytic activi…	K11420 euchromatic histone-lysine N-methyltransferase [EC:2.1.1.43] | (RefSeq) histone-lysine N-methyltransferase family member SUVH9-like	sp|Q9T0G7|SUVH9_ARATH Histone-lysine N-methyltransferase family member SUVH9 OS=Arabidopsis thaliana GN=SUVH9 PE=1 SV=1//0
MdSDG46	MD13G1279000	GO:0007165//GO:0023052//GO:0044763//GO:0007154//GO:0050794//GO:0044699//GO:0050896//GO:0051716//GO:0044700//GO:0035556//GO:0009987//GO:0065007//GO:0050789//GO:0008150	signal transduction//signaling//single-organism cellular process//cell communication//regulation of cellular process//single-organism process//response to stimulus//cellular response to stimulus//single organism signaling//intracellular signal transduction//cellular process//biological regulation//regulation of biological process//biological_process	GO:0043226//GO:0005634//GO:0005622//GO:0005575//GO:0043229//GO:0043227//GO:0044424//GO:0043231//GO:0044464//GO:0005623	organelle//nucleus//intracellular//cellular_component//intracellular organelle//membrane-bounded organelle//intracellular part//intracellular membrane-bounded organelle//cell part//cell	GO:0003674//GO:0005515//GO:0005488	molecular_function//protein binding//binding	no KO assigned | (RefSeq) histone-lysine N-methyltransferase ATX2-like	sp|P0CB22|ATX2_ARATH Histone-lysine N-methyltransferase ATX2 OS=Arabidopsis thaliana GN=ATX2 PE=2 SV=1//0
MdSDG47	MD14G1101300	GO:0018022//GO:0043412//GO:0008150//GO:0016568//GO:0019538//GO:0044238//GO:0044710//GO:0006464//GO:0036211//GO:0006325//GO:0071840//GO:0071704//GO:0009987//GO:0006996//GO:0006479//GO:0032259//GO:0008213//GO:0034968//GO:0016043//GO:0043933//GO:0044260//GO:0016570//GO:0018205//GO:1902589//GO:0043414//GO:0044267//GO:0008152//GO:0044699//GO:0016571//GO:0018193//GO:0044763//GO:0016569//GO:0044237//GO:…	peptidyl-lysine methylation//macromolecule modification//biological_process//chromatin modification//protein metabolic process//primary metabolic process//single-organism metabolic process//cellular protein modification process//protein modification process//chromatin organization//cellular component organization or biogenesis//organic substance metabolic process//cellular process//organelle orga…	GO:0005623//GO:0044464//GO:0043231//GO:0044424//GO:0043227//GO:0043229//GO:0005575//GO:0005634//GO:0005622//GO:0043226	cell//cell part//intracellular membrane-bounded organelle//intracellular part//membrane-bounded organelle//intracellular organelle//cellular_component//nucleus//intracellular//organelle	GO:0016740//GO:0016741//GO:0043169//GO:0005488//GO:0016279//GO:0005515//GO:0016278//GO:0008270//GO:0042054//GO:0003824//GO:0008168//GO:0046914//GO:0008276//GO:0003674//GO:0008170//GO:0042393//GO:0018024//GO:0008757//GO:0043167//GO:0046872	transferase activity//transferase activity, transferring one-carbon groups//cation binding//binding//protein-lysine N-methyltransferase activity//protein binding//lysine N-methyltransferase activity//zinc ion binding//histone methyltransferase activity//catalytic activity//methyltransferase activity//transition metal ion binding//protein methyltransferase activity//molecular_function//N-methyltra…	K11420 euchromatic histone-lysine N-methyltransferase [EC:2.1.1.43] | (RefSeq) histone-lysine N-methyltransferase, H3 lysine-9 specific SUVH1-like	sp|Q93YF5|SUVH1_TOBAC Histone-lysine N-methyltransferase, H3 lysine-9 specific SUVH1 OS=Nicotiana tabacum GN=SUVH1 PE=1 SV=1//0
MdSDG48	MD15G1130200	GO:0043436//GO:0008152//GO:0044699//GO:0006082//GO:0044267//GO:1901576//GO:0044271//GO:0006807//GO:0006099//GO:0044260//GO:0044249//GO:0015980//GO:0034641//GO:0043170//GO:0044237//GO:0009060//GO:0043603//GO:0043604//GO:0009058//GO:0044763//GO:0006518//GO:0043043//GO:0044281//GO:0009059//GO:0008150//GO:0006412//GO:1901566//GO:0044238//GO:0044710//GO:0019538//GO:0006091//GO:0019752//GO:0072350//GO:…	oxoacid metabolic process//metabolic process//single-organism process//organic acid metabolic process//cellular protein metabolic process//organic substance biosynthetic process//cellular nitrogen compound biosynthetic process//nitrogen compound metabolic process//tricarboxylic acid cycle//cellular macromolecule metabolic process//cellular biosynthetic process//energy derivation by oxidation of o…	GO:0005622//GO:0030529//GO:0043226//GO:0005840//GO:0044444//GO:0043229//GO:0016021//GO:0044425//GO:0043228//GO:0005575//GO:0031224//GO:0005623//GO:0005737//GO:0044464//GO:0016020//GO:0032991//GO:0043232//GO:0044424	intracellular//ribonucleoprotein complex//organelle//ribosome//cytoplasmic part//intracellular organelle//integral component of membrane//membrane part//non-membrane-bounded organelle//cellular_component//intrinsic component of membrane//cell//cytoplasm//cell part//membrane//macromolecular complex//intracellular non-membrane-bounded organelle//intracellular part	GO:0016616//GO:0005198//GO:0016614//GO:0004450//GO:0016491//GO:0005488//GO:0005515//GO:0003735//GO:0004448//GO:0003674//GO:0003824	oxidoreductase activity, acting on the CH-OH group of donors, NAD or NADP as acceptor//structural molecule activity//oxidoreductase activity, acting on CH-OH group of donors//isocitrate dehydrogenase (NADP+) activity//oxidoreductase activity//binding//protein binding//structural constituent of ribosome//isocitrate dehydrogenase activity//molecular_function//catalytic activity	no KO assigned | (RefSeq) uncharacterized LOC103456242	sp|P0CB22|ATX2_ARATH Histone-lysine N-methyltransferase ATX2 OS=Arabidopsis thaliana GN=ATX2 PE=2 SV=1//9.1084e-38
MdSDG49	MD15G1133700	GO:0009059//GO:1901566//GO:0008150//GO:0006412//GO:0044238//GO:0019538//GO:0006950//GO:0006518//GO:0043043//GO:0071704//GO:0034645//GO:0042742//GO:0009987//GO:1901564//GO:0010467//GO:0051704//GO:0006952//GO:0098542//GO:0051707//GO:0009605//GO:0044260//GO:0044249//GO:0050896//GO:0008152//GO:0044267//GO:1901576//GO:0006807//GO:0044271//GO:0043603//GO:0043604//GO:0009607//GO:0009617//GO:0043207//GO:…	macromolecule biosynthetic process//organonitrogen compound biosynthetic process//biological_process//translation//primary metabolic process//protein metabolic process//response to stress//peptide metabolic process//peptide biosynthetic process//organic substance metabolic process//cellular macromolecule biosynthetic process//defense response to bacterium//cellular process//organonitrogen compoun…	GO:0005737//GO:0005623//GO:0044464//GO:0032991//GO:0043232//GO:0044424//GO:0044444//GO:0005840//GO:0043229//GO:0005575//GO:0043228//GO:0005622//GO:0043226//GO:0030529	cytoplasm//cell//cell part//macromolecular complex//intracellular non-membrane-bounded organelle//intracellular part//cytoplasmic part//ribosome//intracellular organelle//cellular_component//non-membrane-bounded organelle//intracellular//organelle//ribonucleoprotein complex	GO:0005488//GO:0043169//GO:0005515//GO:0003735//GO:0008270//GO:0046914//GO:0003674//GO:0005198//GO:0043167//GO:0046872	binding//cation binding//protein binding//structural constituent of ribosome//zinc ion binding//transition metal ion binding//molecular_function//structural molecule activity//ion binding//metal ion binding	no KO assigned | (RefSeq) histone-lysine N-methyltransferase ASHH2-like	sp|Q2LAE1|ASHH2_ARATH Histone-lysine N-methyltransferase ASHH2 OS=Arabidopsis thaliana GN=ASHH2 PE=1 SV=1//6.53508e-08
MdSDG50	MD15G1141800	--	--	--	--	GO:0005488//GO:0005515//GO:0003674	binding//protein binding//molecular_function	K11423 histone-lysine N-methyltransferase SETD2 [EC:2.1.1.43] | (RefSeq) histone-lysine N-methyltransferase ASHH3	sp|Q945S8|ASHH3_ARATH Histone-lysine N-methyltransferase ASHH3 OS=Arabidopsis thaliana GN=ASHH3 PE=2 SV=2//4.65988e-170
MdSDG51	MD15G1271600	GO:0009987//GO:0006996//GO:0051701//GO:0065007//GO:0016032//GO:0006325//GO:0071840//GO:0071704//GO:0034968//GO:0044403//GO:0051704//GO:0008213//GO:0032259//GO:0019087//GO:0006479//GO:0019538//GO:0044238//GO:0044710//GO:0043412//GO:0044003//GO:0008150//GO:0016568//GO:0018022//GO:0036211//GO:0006464//GO:0018193//GO:0044763//GO:0016571//GO:0051817//GO:0065008//GO:0044764//GO:0051276//GO:0035821//GO:…	cellular process//organelle organization//interaction with host//biological regulation//viral process//chromatin organization//cellular component organization or biogenesis//organic substance metabolic process//histone lysine methylation//symbiosis, encompassing mutualism through parasitism//multi-organism process//protein alkylation//methylation//transformation of host cell by virus//protein met…	GO:0043227//GO:0044424//GO:0016020//GO:0044464//GO:0005623//GO:0043231//GO:0031224//GO:0005575//GO:0044425//GO:0016021//GO:0043229//GO:0043226//GO:0005634//GO:0005622	membrane-bounded organelle//intracellular part//membrane//cell part//cell//intracellular membrane-bounded organelle//intrinsic component of membrane//cellular_component//membrane part//integral component of membrane//intracellular organelle//organelle//nucleus//intracellular	GO:0003824//GO:0008270//GO:0042054//GO:0008276//GO:0003674//GO:0003676//GO:0097159//GO:0046914//GO:0008168//GO:0016741//GO:1901363//GO:0016740//GO:0016278//GO:0005515//GO:0043169//GO:0016279//GO:0005488//GO:0008757//GO:0043167//GO:0018024//GO:0003677//GO:0046872//GO:0008170	catalytic activity//zinc ion binding//histone methyltransferase activity//protein methyltransferase activity//molecular_function//nucleic acid binding//organic cyclic compound binding//transition metal ion binding//methyltransferase activity//transferase activity, transferring one-carbon groups//heterocyclic compound binding//transferase activity//lysine N-methyltransferase activity//protein bind…	no KO assigned | (RefSeq) histone-lysine N-methyltransferase SUVR5-like	sp|O64827|SUVR5_ARATH Histone-lysine N-methyltransferase SUVR5 OS=Arabidopsis thaliana GN=SUVR5 PE=1 SV=3//0
MdSDG52	MD15G1285900	--	--	--	--	GO:0003674//GO:0005515//GO:0005488	molecular_function//protein binding//binding	K11430 histone-lysine N-methyltransferase EZH2 [EC:2.1.1.43] | (RefSeq) histone-lysine N-methyltransferase CLF	sp|P93831|CLF_ARATH Histone-lysine N-methyltransferase CLF OS=Arabidopsis thaliana GN=CLF PE=1 SV=2//0
MdSDG53	MD15G1338000	GO:0008150//GO:0050789//GO:0044700//GO:0065007//GO:0009987//GO:0035556//GO:0050896//GO:0044699//GO:0050794//GO:0051716//GO:0023052//GO:0007165//GO:0007154//GO:0044763	biological_process//regulation of biological process//single organism signaling//biological regulation//cellular process//intracellular signal transduction//response to stimulus//single-organism process//regulation of cellular process//cellular response to stimulus//signaling//signal transduction//cell communication//single-organism cellular process	GO:0043231//GO:0044422//GO:0005623//GO:0043234//GO:0044464//GO:0044428//GO:0000152//GO:0032991//GO:0005680//GO:0044424//GO:0043227//GO:1902494//GO:0000151//GO:0044446//GO:1990234//GO:0031461//GO:0005634//GO:0005622//GO:0043226//GO:0043229//GO:0005575	intracellular membrane-bounded organelle//organelle part//cell//protein complex//cell part//nuclear part//nuclear ubiquitin ligase complex//macromolecular complex//anaphase-promoting complex//intracellular part//membrane-bounded organelle//catalytic complex//ubiquitin ligase complex//intracellular organelle part//transferase complex//cullin-RING ubiquitin ligase complex//nucleus//intracellular//o…	GO:0043169//GO:0005488//GO:0005515//GO:0016740//GO:0046914//GO:0019787//GO:0003674//GO:0008270//GO:0003824//GO:0004842//GO:0046872//GO:0043167	cation binding//binding//protein binding//transferase activity//transition metal ion binding//ubiquitin-like protein transferase activity//molecular_function//zinc ion binding//catalytic activity//ubiquitin-protein transferase activity//metal ion binding//ion binding	no KO assigned | (RefSeq) probable Histone-lysine N-methyltransferase ATXR5	sp|B9RU15|ATXR5_RICCO Probable Histone-lysine N-methyltransferase ATXR5 OS=Ricinus communis GN=ATXR5 PE=1 SV=1//0
MdSDG54	MD15G1356600	--	--	--	--	GO:0003674//GO:0005515//GO:0005488	molecular_function//protein binding//binding	K11426 SET and MYND domain-containing protein | (RefSeq) histone-lysine N-methyltransferase ASHR1	sp|Q7XJS0|ASHR1_ARATH Histone-lysine N-methyltransferase ASHR1 OS=Arabidopsis thaliana GN=ASHR1 PE=2 SV=2//0
MdSDG55	MD16G1019300	--	--	--	--	GO:0003674//GO:0005515//GO:0005488	molecular_function//protein binding//binding	--	sp|Q91WC0|SETD3_MOUSE Histone-lysine N-methyltransferase setd3 OS=Mus musculus GN=Setd3 PE=1 SV=1//9.5844e-17
MdSDG56	MD16G1067900	--	--	--	--	GO:0005488//GO:0005515//GO:0003674	binding//protein binding//molecular_function	--	sp|Q43088|RBCMT_PEA Ribulose-1,5 bisphosphate carboxylase/oxygenase large subunit N-methyltransferase, chloroplastic OS=Pisum sativum GN=RBCMT PE=1 SV=1//0
MdSDG57	MD16G1130300	GO:0018193//GO:0044763//GO:0016571//GO:0051276//GO:0043170//GO:0044237//GO:0016569//GO:0016570//GO:0044260//GO:0043933//GO:0016043//GO:0008152//GO:0044699//GO:0043414//GO:0044267//GO:1902589//GO:0018205//GO:0006996//GO:0009987//GO:0071840//GO:0071704//GO:0006325//GO:0034968//GO:0008213//GO:0032259//GO:0006479//GO:0044238//GO:0044710//GO:0019538//GO:0008150//GO:0016568//GO:0043412//GO:0018022//GO:…	peptidyl-amino acid modification//single-organism cellular process//histone methylation//chromosome organization//macromolecule metabolic process//cellular metabolic process//covalent chromatin modification//histone modification//cellular macromolecule metabolic process//macromolecular complex subunit organization//cellular component organization//metabolic process//single-organism process//macro…	GO:0005575//GO:0043229//GO:0043226//GO:0005622//GO:0005634//GO:0043227//GO:0044424//GO:0044464//GO:0005623//GO:0043231	cellular_component//intracellular organelle//organelle//intracellular//nucleus//membrane-bounded organelle//intracellular part//cell part//cell//intracellular membrane-bounded organelle	GO:0043167//GO:0008757//GO:0018024//GO:0046872//GO:0042393//GO:0008170//GO:0003824//GO:0042054//GO:0008270//GO:0003674//GO:0008276//GO:0046914//GO:0008168//GO:0016741//GO:0016740//GO:0016278//GO:0005515//GO:0016279//GO:0005488//GO:0043169	ion binding//S-adenosylmethionine-dependent methyltransferase activity//histone-lysine N-methyltransferase activity//metal ion binding//histone binding//N-methyltransferase activity//catalytic activity//histone methyltransferase activity//zinc ion binding//molecular_function//protein methyltransferase activity//transition metal ion binding//methyltransferase activity//transferase activity, transf…	K11420 euchromatic histone-lysine N-methyltransferase [EC:2.1.1.43] | (RefSeq) histone-lysine N-methyltransferase, H3 lysine-9 specific SUVH4-like	sp|Q8GZB6|SUVH4_ARATH Histone-lysine N-methyltransferase, H3 lysine-9 specific SUVH4 OS=Arabidopsis thaliana GN=SUVH4 PE=1 SV=2//0
MdSDG58	MD16G1130700	--	--	--	--	GO:0005488//GO:0005515//GO:0003674	binding//protein binding//molecular_function	--	sp|Q9ZUM9|ASHR2_ARATH Histone-lysine N-methyltransferase ASHR2 OS=Arabidopsis thaliana GN=ASHR2 PE=2 SV=3//3.34654e-126
MdSDG59	MD16G1228800	GO:0016570//GO:0016043//GO:0044260//GO:0043933//GO:0043414//GO:0044267//GO:0008152//GO:0044699//GO:1902589//GO:0018205//GO:0018193//GO:0044763//GO:0016571//GO:0051276//GO:0044237//GO:0043170//GO:0016569//GO:0019538//GO:0044710//GO:0044238//GO:0043412//GO:0008150//GO:0016568//GO:0018022//GO:0036211//GO:0006464//GO:0009987//GO:0006996//GO:0006325//GO:0071840//GO:0071704//GO:0034968//GO:0008213//GO:…	histone modification//cellular component organization//cellular macromolecule metabolic process//macromolecular complex subunit organization//macromolecule methylation//cellular protein metabolic process//metabolic process//single-organism process//single-organism organelle organization//peptidyl-lysine modification//peptidyl-amino acid modification//single-organism cellular process//histone meth…	GO:0005575//GO:0043229//GO:0043226//GO:0005634//GO:0005622//GO:0044464//GO:0005623//GO:0043231//GO:0043227//GO:0044424	cellular_component//intracellular organelle//organelle//nucleus//intracellular//cell part//cell//intracellular membrane-bounded organelle//membrane-bounded organelle//intracellular part	GO:0042393//GO:0008170//GO:0008757//GO:0043167//GO:0018024//GO:0046872//GO:0016741//GO:0016740//GO:0016278//GO:0005515//GO:0043169//GO:0016279//GO:0005488//GO:0003824//GO:0008270//GO:0042054//GO:0008276//GO:0003674//GO:0046914//GO:0008168	histone binding//N-methyltransferase activity//S-adenosylmethionine-dependent methyltransferase activity//ion binding//histone-lysine N-methyltransferase activity//metal ion binding//transferase activity, transferring one-carbon groups//transferase activity//lysine N-methyltransferase activity//protein binding//cation binding//protein-lysine N-methyltransferase activity//binding//catalytic activi…	K11420 euchromatic histone-lysine N-methyltransferase [EC:2.1.1.43] | (RefSeq) histone-lysine N-methyltransferase family member SUVH9-like	sp|Q9T0G7|SUVH9_ARATH Histone-lysine N-methyltransferase family member SUVH9 OS=Arabidopsis thaliana GN=SUVH9 PE=1 SV=1//0
MdSDG60	MD16G1258900	GO:1903506//GO:0044238//GO:0051252//GO:0050789//GO:0008150//GO:0016070//GO:0010468//GO:0009059//GO:0034654//GO:0080090//GO:0031326//GO:1901362//GO:0019219//GO:0019222//GO:0009987//GO:0065007//GO:0071704//GO:0034645//GO:0010467//GO:0090304//GO:0044249//GO:0044260//GO:0006139//GO:0018130//GO:1901576//GO:0019438//GO:0044271//GO:0006807//GO:0050794//GO:0008152//GO:0051171//GO:0097659//GO:0006725//GO:…	regulation of nucleic acid-templated transcription//primary metabolic process//regulation of RNA metabolic process//regulation of biological process//biological_process//RNA metabolic process//regulation of gene expression//macromolecule biosynthetic process//nucleobase-containing compound biosynthetic process//regulation of primary metabolic process//regulation of cellular biosynthetic process//…	--	--	GO:0003700//GO:1901363//GO:0005515//GO:0005488//GO:0003674//GO:0003676//GO:0097159//GO:0001071//GO:0003677	transcription factor activity, sequence-specific DNA binding//heterocyclic compound binding//protein binding//binding//molecular_function//nucleic acid binding//organic cyclic compound binding//nucleic acid binding transcription factor activity//DNA binding	K11423 histone-lysine N-methyltransferase SETD2 [EC:2.1.1.43] | (RefSeq) histone-lysine N-methyltransferase ASHH3	sp|Q949T8|ASHR3_ARATH Histone-lysine N-methyltransferase ASHR3 OS=Arabidopsis thaliana GN=ASHR3 PE=1 SV=1//0
MdSDG61	MD17G1006800	GO:0006464//GO:0036211//GO:0043412//GO:0016568//GO:0008150//GO:0018022//GO:0019538//GO:0044710//GO:0044238//GO:0032259//GO:0006479//GO:0034968//GO:0008213//GO:0006325//GO:0071704//GO:0071840//GO:0009987//GO:0006996//GO:1902589//GO:0018205//GO:0044267//GO:0043414//GO:0044699//GO:0008152//GO:0016570//GO:0016043//GO:0044260//GO:0043933//GO:0044237//GO:0043170//GO:0016569//GO:0051276//GO:0044763//GO:…	cellular protein modification process//protein modification process//macromolecule modification//chromatin modification//biological_process//peptidyl-lysine methylation//protein metabolic process//single-organism metabolic process//primary metabolic process//methylation//protein methylation//histone lysine methylation//protein alkylation//chromatin organization//organic substance metabolic proces…	GO:0043231//GO:0005623//GO:0044464//GO:0043227//GO:0044424//GO:0043226//GO:0005634//GO:0005622//GO:0043229//GO:0005575	intracellular membrane-bounded organelle//cell//cell part//membrane-bounded organelle//intracellular part//organelle//nucleus//intracellular//intracellular organelle//cellular_component	GO:0043169//GO:0016279//GO:0005488//GO:0016278//GO:0005515//GO:0016740//GO:0016741//GO:0008168//GO:0008276//GO:0003674//GO:0046914//GO:0008270//GO:0042054//GO:0003824//GO:0008170//GO:0042393//GO:0046872//GO:0018024//GO:0008757//GO:0043167	cation binding//protein-lysine N-methyltransferase activity//binding//lysine N-methyltransferase activity//protein binding//transferase activity//transferase activity, transferring one-carbon groups//methyltransferase activity//protein methyltransferase activity//molecular_function//transition metal ion binding//zinc ion binding//histone methyltransferase activity//catalytic activity//N-methyltra…	K11420 euchromatic histone-lysine N-methyltransferase [EC:2.1.1.43] | (RefSeq) histone-lysine N-methyltransferase, H3 lysine-9 specific SUVH4	sp|Q8GZB6|SUVH4_ARATH Histone-lysine N-methyltransferase, H3 lysine-9 specific SUVH4 OS=Arabidopsis thaliana GN=SUVH4 PE=1 SV=2//0
MdSDG62	MD17G1091000	GO:1901564//GO:0019359//GO:0009108//GO:0071704//GO:0009987//GO:1901362//GO:0044281//GO:0009117//GO:0009165//GO:0006796//GO:0034654//GO:1901566//GO:0008150//GO:0006753//GO:0044710//GO:0044238//GO:0072525//GO:0051186//GO:0034641//GO:1901360//GO:0019637//GO:0044237//GO:0051188//GO:0009435//GO:0006793//GO:0046483//GO:1901293//GO:0046496//GO:0072524//GO:0009058//GO:0006725//GO:0006733//GO:0090407//GO:…	organonitrogen compound metabolic process//nicotinamide nucleotide biosynthetic process//coenzyme biosynthetic process//organic substance metabolic process//cellular process//organic cyclic compound biosynthetic process//small molecule metabolic process//nucleotide metabolic process//nucleotide biosynthetic process//phosphate-containing compound metabolic process//nucleobase-containing compound b…	--	--	GO:0003674//GO:0016757//GO:0003824//GO:0005488//GO:0005515//GO:0016740//GO:0016763//GO:0004514	molecular_function//transferase activity, transferring glycosyl groups//catalytic activity//binding//protein binding//transferase activity//transferase activity, transferring pentosyl groups//nicotinate-nucleotide diphosphorylase (carboxylating) activity	no KO assigned | (RefSeq) histone-lysine N-methyltransferase ATXR3-like	sp|O23372|ATXR3_ARATH Histone-lysine N-methyltransferase ATXR3 OS=Arabidopsis thaliana GN=ATXR3 PE=2 SV=2//0
MdSDG63	MD17G1118300	--	--	--	--	GO:0005488//GO:0005515//GO:0003674	binding//protein binding//molecular_function	no KO assigned | (RefSeq) ribulose-1,5 bisphosphate carboxylase/oxygenase large subunit N-methyltransferase, chloroplastic-like	sp|P94026|RBCMT_TOBAC Ribulose-1,5 bisphosphate carboxylase/oxygenase large subunit N-methyltransferase, chloroplastic OS=Nicotiana tabacum GN=RBCMT PE=2 SV=1//1.47554e-28
MdSDG64	MD17G1287300	--	--	--	--	GO:0005488//GO:0005515//GO:0003674	binding//protein binding//molecular_function	no KO assigned | (RefSeq) protein SET DOMAIN GROUP 40	sp|Q6NQJ8|SDG40_ARATH Protein SET DOMAIN GROUP 40 OS=Arabidopsis thaliana GN=SDG40 PE=2 SV=1//0
PRMT gene family
MdPRMT01	MD02G1037100	GO:0034470//GO:1901360//GO:0034641//GO:0044237//GO:0043170//GO:0006396//GO:0042254//GO:0046483//GO:0031167//GO:0006508//GO:0034660//GO:0006725//GO:0006364//GO:0043414//GO:0044267//GO:0008152//GO:0006807//GO:0001510//GO:0044260//GO:0006139//GO:0006479//GO:0090304//GO:0032259//GO:0010467//GO:0009451//GO:0008213//GO:0016072//GO:0071840//GO:0071704//GO:0009987//GO:0006464//GO:0022613//GO:0036211//GO:…	ncRNA processing//organic cyclic compound metabolic process//cellular nitrogen compound metabolic process//cellular metabolic process//macromolecule metabolic process//RNA processing//ribosome biogenesis//heterocycle metabolic process//rRNA methylation//proteolysis//ncRNA metabolic process//cellular aromatic compound metabolic process//rRNA processing//macromolecule methylation//cellular protein …	--	--	GO:0004719//GO:0070011//GO:0008757//GO:0010340//GO:0051998//GO:0008238//GO:0008233//GO:0008168//GO:0008276//GO:0003674//GO:0016787//GO:0004177//GO:0003824//GO:0016740//GO:0008171//GO:0016741	protein-L-isoaspartate (D-aspartate) O-methyltransferase activity//peptidase activity, acting on L-amino acid peptides//S-adenosylmethionine-dependent methyltransferase activity//carboxyl-O-methyltransferase activity//protein carboxyl O-methyltransferase activity//exopeptidase activity//peptidase activity//methyltransferase activity//protein methyltransferase activity//molecular_function//hydrola…	K11434 type I protein arginine methyltransferase [EC:2.1.1.319] | (RefSeq) protein arginine N-methyltransferase PRMT10-like	sp|Q9MAT5|ANM10_ARATH Protein arginine N-methyltransferase PRMT10 OS=Arabidopsis thaliana GN=PRMT10 PE=1 SV=1//0
MdPRMT02	MD08G1132700	GO:0006464//GO:0044267//GO:0043414//GO:0008152//GO:0036211//GO:0043412//GO:0008150//GO:0016043//GO:0019538//GO:0044260//GO:0044238//GO:0006479//GO:0044237//GO:0043170//GO:0032259//GO:0008213//GO:0071704//GO:0071840//GO:0009987//GO:0006996//GO:0007010	cellular protein modification process//cellular protein metabolic process//macromolecule methylation//metabolic process//protein modification process//macromolecule modification//biological_process//cellular component organization//protein metabolic process//cellular macromolecule metabolic process//primary metabolic process//protein methylation//cellular metabolic process//macromolecule metaboli…	--	--	GO:0005488//GO:0005515//GO:0016740//GO:0003779//GO:0008092//GO:0016741//GO:0008168//GO:0003674//GO:0003824	binding//protein binding//transferase activity//actin binding//cytoskeletal protein binding//transferase activity, transferring one-carbon groups//methyltransferase activity//molecular_function//catalytic activity	K02516 type II protein arginine methyltransferase [EC:2.1.1.320] | (RefSeq) protein arginine N-methyltransferase 1.5-like	sp|Q8GWT4|ANM15_ARATH Protein arginine N-methyltransferase 1.5 OS=Arabidopsis thaliana GN=PMRT15 PE=1 SV=2//0
MdPRMT03	MD13G1168500	GO:0044237//GO:0006396//GO:0043170//GO:0034641//GO:1901360//GO:0034470//GO:0034660//GO:0031167//GO:0006725//GO:0046483//GO:0042254//GO:0006807//GO:0044267//GO:0043414//GO:0008152//GO:0006364//GO:0006139//GO:0044260//GO:0001510//GO:0009451//GO:0010467//GO:0008213//GO:0090304//GO:0032259//GO:0006479//GO:0009987//GO:0016072//GO:0071704//GO:0071840//GO:0036211//GO:0022613//GO:0006464//GO:0019538//GO:…	cellular metabolic process//RNA processing//macromolecule metabolic process//cellular nitrogen compound metabolic process//organic cyclic compound metabolic process//ncRNA processing//ncRNA metabolic process//rRNA methylation//cellular aromatic compound metabolic process//heterocycle metabolic process//ribosome biogenesis//nitrogen compound metabolic process//cellular protein metabolic process//m…	--	--	GO:0003674//GO:0008168//GO:0003824//GO:0016741//GO:0016740	molecular_function//methyltransferase activity//catalytic activity//transferase activity, transferring one-carbon groups//transferase activity	K05931 type I protein arginine methyltransferase [EC:2.1.1.319] | (RefSeq) probable histone-arginine methyltransferase 1.4	sp|Q84W92|ANM13_ARATH Probable histone-arginine methyltransferase 1.3 OS=Arabidopsis thaliana GN=PRMT13 PE=2 SV=3//0
MdPRMT04	MD15G1111800	GO:0044237//GO:0043170//GO:0044260//GO:0044267//GO:0043414//GO:0008152//GO:0009987//GO:0071704//GO:0008213//GO:0032259//GO:0006479//GO:0019538//GO:0044238//GO:0043412//GO:0008150//GO:0036211//GO:0006464	cellular metabolic process//macromolecule metabolic process//cellular macromolecule metabolic process//cellular protein metabolic process//macromolecule methylation//metabolic process//cellular process//organic substance metabolic process//protein alkylation//methylation//protein methylation//protein metabolic process//primary metabolic process//macromolecule modification//biological_process//pro…	--	--	GO:0003824//GO:0003674//GO:0008168//GO:0016741//GO:0016740	catalytic activity//molecular_function//methyltransferase activity//transferase activity, transferring one-carbon groups//transferase activity	--	sp|Q8GWT4|ANM15_ARATH Protein arginine N-methyltransferase 1.5 OS=Arabidopsis thaliana GN=PMRT15 PE=1 SV=2//3.98301e-85
MdPRMT05	MD15G1112100	GO:0044237//GO:0043170//GO:0044267//GO:0043414//GO:0008152//GO:0044260//GO:0032259//GO:0006479//GO:0008213//GO:0071704//GO:0009987//GO:0006464//GO:0036211//GO:0043412//GO:0008150//GO:0019538//GO:0044238	cellular metabolic process//macromolecule metabolic process//cellular protein metabolic process//macromolecule methylation//metabolic process//cellular macromolecule metabolic process//methylation//protein methylation//protein alkylation//organic substance metabolic process//cellular process//cellular protein modification process//protein modification process//macromolecule modification//biologic…	--	--	GO:0008168//GO:0003674//GO:0003824//GO:0016740//GO:0016741	methyltransferase activity//molecular_function//catalytic activity//transferase activity//transferase activity, transferring one-carbon groups	--	sp|Q8GWT4|ANM15_ARATH Protein arginine N-methyltransferase 1.5 OS=Arabidopsis thaliana GN=PMRT15 PE=1 SV=2//0
MdPRMT06	MD15G1112600	GO:0006464//GO:0036211//GO:0043412//GO:0008150//GO:0019538//GO:0044238//GO:0006479//GO:0032259//GO:0008213//GO:0071704//GO:0009987//GO:0044267//GO:0043414//GO:0008152//GO:0044260//GO:0044237//GO:0043170	cellular protein modification process//protein modification process//macromolecule modification//biological_process//protein metabolic process//primary metabolic process//protein methylation//methylation//protein alkylation//organic substance metabolic process//cellular process//cellular protein metabolic process//macromolecule methylation//metabolic process//cellular macromolecule metabolic proc…	--	--	GO:0016740//GO:0016741//GO:0008168//GO:0003674//GO:0003824	transferase activity//transferase activity, transferring one-carbon groups//methyltransferase activity//molecular_function//catalytic activity	K02516 type II protein arginine methyltransferase [EC:2.1.1.320] | (RefSeq) protein arginine N-methyltransferase 1.5-like	sp|Q8GWT4|ANM15_ARATH Protein arginine N-methyltransferase 1.5 OS=Arabidopsis thaliana GN=PMRT15 PE=1 SV=2//0
MdPRMT07	MD15G1177300	GO:0006364//GO:0043414//GO:0044267//GO:0008152//GO:0006807//GO:0001510//GO:0044260//GO:0006139//GO:1901360//GO:0034470//GO:0034641//GO:0044237//GO:0006396//GO:0043170//GO:0042254//GO:0046483//GO:0006508//GO:0031167//GO:0034660//GO:0006725//GO:0006464//GO:0022613//GO:0036211//GO:0000154//GO:0043412//GO:0008150//GO:0016070//GO:0019538//GO:0044238//GO:0044085//GO:0006479//GO:0090304//GO:0032259//GO:…	rRNA processing//macromolecule methylation//cellular protein metabolic process//metabolic process//nitrogen compound metabolic process//RNA methylation//cellular macromolecule metabolic process//nucleobase-containing compound metabolic process//organic cyclic compound metabolic process//ncRNA processing//cellular nitrogen compound metabolic process//cellular metabolic process//RNA processing//mac…	--	--	GO:0051998//GO:0010340//GO:0008238//GO:0008233//GO:0004719//GO:0070011//GO:0003723//GO:0008757//GO:0005488//GO:0016740//GO:1901363//GO:0008171//GO:0016741//GO:0008168//GO:0097159//GO:0003676//GO:0008276//GO:0003674//GO:0016787//GO:0004177//GO:0003824	protein carboxyl O-methyltransferase activity//carboxyl-O-methyltransferase activity//exopeptidase activity//peptidase activity//protein-L-isoaspartate (D-aspartate) O-methyltransferase activity//peptidase activity, acting on L-amino acid peptides//RNA binding//S-adenosylmethionine-dependent methyltransferase activity//binding//transferase activity//heterocyclic compound binding//O-methyltransfer…	K11434 type I protein arginine methyltransferase [EC:2.1.1.319] | (RefSeq) protein arginine N-methyltransferase PRMT10-like	sp|Q9MAT5|ANM10_ARATH Protein arginine N-methyltransferase PRMT10 OS=Arabidopsis thaliana GN=PRMT10 PE=1 SV=1//0
HDMA gene family
MdHDMA01	MD00G1030000	GO:0044764//GO:0019069//GO:0019058//GO:0044419//GO:0022607//GO:0016043//GO:0071840//GO:0016032//GO:0009987//GO:0019068//GO:0051704//GO:0044403//GO:0008150//GO:0044085	multi-organism cellular process//viral capsid assembly//viral life cycle//interspecies interaction between organisms//cellular component assembly//cellular component organization//cellular component organization or biogenesis//viral process//cellular process//virion assembly//multi-organism process//symbiosis, encompassing mutualism through parasitism//biological_process//cellular component bioge…	GO:0005575//GO:0033648//GO:0033643//GO:0042025//GO:0043657//GO:0044215//GO:0044217//GO:0043656//GO:0044216//GO:0018995//GO:0033647//GO:0033646	cellular_component//host intracellular membrane-bounded organelle//host cell part//host cell nucleus//host cell//other organism//other organism part//intracellular region of host//other organism cell//host//host intracellular organelle//host intracellular part	GO:0043167//GO:0046872//GO:0008270//GO:0046914//GO:0003674//GO:0005488//GO:0043169//GO:0005515	ion binding//metal ion binding//zinc ion binding//transition metal ion binding//molecular_function//binding//cation binding//protein binding	K11649 SWI/SNF related-matrix-associated actin-dependent regulator of chromatin subfamily C | (RefSeq) SWI/SNF complex subunit SWI3C	sp|Q9XI07|SWI3C_ARATH SWI/SNF complex subunit SWI3C OS=Arabidopsis thaliana GN=SWI3C PE=1 SV=1//0
MdHDMA02	MD00G1041900	GO:0070727//GO:0006810//GO:0034613//GO:0008150//GO:0071702//GO:0046907//GO:0008104//GO:0033036//GO:0006886//GO:0051649//GO:0051179//GO:0015031//GO:0045184//GO:0051641//GO:0051234	cellular macromolecule localization//transport//cellular protein localization//biological_process//organic substance transport//intracellular transport//protein localization//macromolecule localization//intracellular protein transport//establishment of localization in cell//localization//protein transport//establishment of protein localization//cellular localization//establishment of localization	GO:0031224//GO:0043231//GO:0005737//GO:0005623//GO:0044464//GO:0016020//GO:0044424//GO:0043227//GO:0012505//GO:0005622//GO:0043226//GO:0005783//GO:0043229//GO:0044444//GO:0016021//GO:0044425//GO:0005575	intrinsic component of membrane//intracellular membrane-bounded organelle//cytoplasm//cell//cell part//membrane//intracellular part//membrane-bounded organelle//endomembrane system//intracellular//organelle//endoplasmic reticulum//intracellular organelle//cytoplasmic part//integral component of membrane//membrane part//cellular_component	GO:0043169//GO:0005488//GO:0005515//GO:0046914//GO:0003674//GO:0008270//GO:0046872//GO:0043167	cation binding//binding//protein binding//transition metal ion binding//molecular_function//zinc ion binding//metal ion binding//ion binding	K11649 SWI/SNF related-matrix-associated actin-dependent regulator of chromatin subfamily C | (RefSeq) SWI/SNF complex subunit SWI3C-like	sp|Q9XI07|SWI3C_ARATH SWI/SNF complex subunit SWI3C OS=Arabidopsis thaliana GN=SWI3C PE=1 SV=1//0
MdHDMA03	MD00G1206800	--	--	--	--	GO:0005515//GO:0005488//GO:0003674	protein binding//binding//molecular_function	--	sp|Q84JG2|SWI3B_ARATH SWI/SNF complex subunit SWI3B OS=Arabidopsis thaliana GN=SWI3B PE=1 SV=1//2.97771e-98
MdHDMA04	MD01G1103000	GO:0070887//GO:0006631//GO:0080090//GO:0031326//GO:0044281//GO:0048545//GO:1901362//GO:0019219//GO:0071310//GO:1903506//GO:0044238//GO:0044710//GO:0051252//GO:0008610//GO:0050789//GO:0008150//GO:0016070//GO:0010468//GO:0009059//GO:0032870//GO:0034654//GO:0043401//GO:0016116//GO:0044700//GO:0010467//GO:0090304//GO:0019752//GO:0009725//GO:0071407//GO:0006629//GO:0042440//GO:0019222//GO:0055114//GO:…	cellular response to chemical stimulus//fatty acid metabolic process//regulation of primary metabolic process//regulation of cellular biosynthetic process//small molecule metabolic process//response to steroid hormone//organic cyclic compound biosynthetic process//regulation of nucleobase-containing compound metabolic process//cellular response to organic substance//regulation of nucleic acid-tem…	GO:0043231//GO:0044464//GO:0005623//GO:0043227//GO:0044424//GO:0043226//GO:0005622//GO:0005634//GO:0005575//GO:0043229	intracellular membrane-bounded organelle//cell part//cell//membrane-bounded organelle//intracellular part//organelle//intracellular//nucleus//cellular_component//intracellular organelle	GO:0050662//GO:0005515//GO:0005488//GO:0004871//GO:0003857//GO:0060089//GO:0016705//GO:1901363//GO:0043168//GO:0003674//GO:0030284//GO:0003676//GO:0097159//GO:0000166//GO:0008289//GO:0003824//GO:0003707//GO:1901265//GO:0048037//GO:0050660//GO:0071949//GO:0016616//GO:0036094//GO:0038023//GO:0016614//GO:0003677//GO:0016491//GO:0005496//GO:0043167//GO:0004872	coenzyme binding//protein binding//binding//signal transducer activity//3-hydroxyacyl-CoA dehydrogenase activity//molecular transducer activity//oxidoreductase activity, acting on paired donors, with incorporation or reduction of molecular oxygen//heterocyclic compound binding//anion binding//molecular_function//estrogen receptor activity//nucleic acid binding//organic cyclic compound binding//nu…	K11450 lysine-specific histone demethylase 1A [EC:1.-.-.-] | (RefSeq) protein FLOWERING LOCUS D	sp|Q9CAE3|FLD_ARATH Protein FLOWERING LOCUS D OS=Arabidopsis thaliana GN=FLD PE=1 SV=1//0
MdHDMA05	MD03G1220300	GO:0008299//GO:0046148//GO:0034641//GO:1901360//GO:0034470//GO:0006721//GO:0044237//GO:0016117//GO:0016114//GO:0043170//GO:0006396//GO:0051234//GO:0043604//GO:0034660//GO:0044763//GO:0009058//GO:0006725//GO:0044765//GO:0006399//GO:0043603//GO:0016108//GO:0046483//GO:0044267//GO:0044255//GO:0044699//GO:0008152//GO:0006807//GO:0044271//GO:1901576//GO:0006720//GO:0016109//GO:0050896//GO:0044711//GO:…	isoprenoid biosynthetic process//pigment biosynthetic process//cellular nitrogen compound metabolic process//organic cyclic compound metabolic process//ncRNA processing//terpenoid metabolic process//cellular metabolic process//carotenoid biosynthetic process//terpenoid biosynthetic process//macromolecule metabolic process//RNA processing//establishment of localization//amide biosynthetic process/…	GO:0005622//GO:0043226//GO:0030529//GO:0005575//GO:0043228//GO:0043229//GO:0044444//GO:0005840//GO:0012506//GO:0031988//GO:0031982//GO:0044424//GO:0043227//GO:0032991//GO:0043232//GO:0031090//GO:0005576//GO:0044464//GO:0016020//GO:0005737//GO:0005623//GO:0044422	intracellular//organelle//ribonucleoprotein complex//cellular_component//non-membrane-bounded organelle//intracellular organelle//cytoplasmic part//ribosome//vesicle membrane//membrane-bounded vesicle//vesicle//intracellular part//membrane-bounded organelle//macromolecular complex//intracellular non-membrane-bounded organelle//organelle membrane//extracellular region//cell part//membrane//cytopla…	GO:0016491//GO:0043167//GO:0008172//GO:0071949//GO:0005198//GO:0050660//GO:0048037//GO:0036094//GO:0030269//GO:0097159//GO:0003674//GO:0008168//GO:0003824//GO:0000166//GO:1901265//GO:0005515//GO:0003735//GO:0050662//GO:0005488//GO:0016741//GO:0043168//GO:0016740//GO:0042086//GO:1901363//GO:0016705	oxidoreductase activity//ion binding//S-methyltransferase activity//FAD binding//structural molecule activity//flavin adenine dinucleotide binding//cofactor binding//small molecule binding//tetrahydromethanopterin S-methyltransferase activity//organic cyclic compound binding//molecular_function//methyltransferase activity//catalytic activity//nucleotide binding//nucleoside phosphate binding//prot…	K11450 lysine-specific histone demethylase 1A [EC:1.-.-.-] | (RefSeq) lysine-specific histone demethylase 1 homolog 2	sp|Q9LID0|LDL2_ARATH Lysine-specific histone demethylase 1 homolog 2 OS=Arabidopsis thaliana GN=LDL2 PE=2 SV=1//0
MdHDMA06	MD05G1067900	--	--	--	--	GO:0005488//GO:0043169//GO:0005515//GO:0046914//GO:0003674//GO:0008270//GO:0046872//GO:0043167	binding//cation binding//protein binding//transition metal ion binding//molecular_function//zinc ion binding//metal ion binding//ion binding	K11649 SWI/SNF related-matrix-associated actin-dependent regulator of chromatin subfamily C | (RefSeq) SWI/SNF complex subunit SWI3D	sp|Q8VY05|SWI3D_ARATH SWI/SNF complex subunit SWI3D OS=Arabidopsis thaliana GN=SWI3D PE=1 SV=3//0
MdHDMA07	MD05G1344100	--	--	--	--	GO:0005488//GO:0005515//GO:0003674	binding//protein binding//molecular_function	K11649 SWI/SNF related-matrix-associated actin-dependent regulator of chromatin subfamily C | (RefSeq) SWI/SNF complex subunit SWI3B	sp|Q84JG2|SWI3B_ARATH SWI/SNF complex subunit SWI3B OS=Arabidopsis thaliana GN=SWI3B PE=1 SV=1//6.40385e-133
MdHDMA08	MD06G1137800	--	--	--	--	GO:0003674//GO:0005488//GO:0005515	molecular_function//binding//protein binding	K11649 SWI/SNF related-matrix-associated actin-dependent regulator of chromatin subfamily C | (RefSeq) SWI/SNF complex subunit SWI3A	sp|Q8W475|SWI3A_ARATH SWI/SNF complex subunit SWI3A OS=Arabidopsis thaliana GN=SWI3A PE=1 SV=1//5.92051e-131
MdHDMA09	MD08G1004400	GO:0016070//GO:0008150//GO:0008610//GO:0044238//GO:0044710//GO:0071704//GO:0006629//GO:0042440//GO:0009987//GO:0055114//GO:0090304//GO:0016116//GO:0010467//GO:0044249//GO:0008033//GO:0006139//GO:0044260//GO:0044711//GO:0016109//GO:0006720//GO:1901576//GO:0006807//GO:0044699//GO:0008152//GO:0044255//GO:0046483//GO:0016108//GO:0006399//GO:0009058//GO:0006725//GO:0044763//GO:0034660//GO:0006396//GO:…	RNA metabolic process//biological_process//lipid biosynthetic process//primary metabolic process//single-organism metabolic process//organic substance metabolic process//lipid metabolic process//pigment metabolic process//cellular process//oxidation-reduction process//nucleic acid metabolic process//carotenoid metabolic process//gene expression//cellular biosynthetic process//tRNA processing//nuc…	--	--	GO:0016705//GO:1901363//GO:0043168//GO:0005488//GO:0050662//GO:0005515//GO:1901265//GO:0000166//GO:0003824//GO:0003674//GO:0097159//GO:0036094//GO:0048037//GO:0050660//GO:0071949//GO:0043167//GO:0016491	oxidoreductase activity, acting on paired donors, with incorporation or reduction of molecular oxygen//heterocyclic compound binding//anion binding//binding//coenzyme binding//protein binding//nucleoside phosphate binding//nucleotide binding//catalytic activity//molecular_function//organic cyclic compound binding//small molecule binding//cofactor binding//flavin adenine dinucleotide binding//FAD …	K11450 lysine-specific histone demethylase 1A [EC:1.-.-.-] | (RefSeq) lysine-specific histone demethylase 1 homolog 1-like	sp|Q8VXV7|LDL1_ARATH Lysine-specific histone demethylase 1 homolog 1 OS=Arabidopsis thaliana GN=LDL1 PE=1 SV=1//0
MdHDMA10	MD08G1017300	GO:0009059//GO:0034654//GO:0008150//GO:0016070//GO:0044238//GO:0044710//GO:0008610//GO:1901362//GO:0071704//GO:0034645//GO:0042440//GO:0009987//GO:0055114//GO:0006629//GO:0090304//GO:0010467//GO:0016116//GO:0044260//GO:0018130//GO:0008033//GO:0006139//GO:0044249//GO:0016109//GO:0006720//GO:0044711//GO:0097659//GO:0008152//GO:0044699//GO:0044255//GO:1901576//GO:0019438//GO:0044271//GO:0006807//GO:…	macromolecule biosynthetic process//nucleobase-containing compound biosynthetic process//biological_process//RNA metabolic process//primary metabolic process//single-organism metabolic process//lipid biosynthetic process//organic cyclic compound biosynthetic process//organic substance metabolic process//cellular macromolecule biosynthetic process//pigment metabolic process//cellular process//oxid…	GO:0005623//GO:0044464//GO:0043231//GO:0044424//GO:0043227//GO:0043229//GO:0005575//GO:0005622//GO:0005634//GO:0043226	cell//cell part//intracellular membrane-bounded organelle//intracellular part//membrane-bounded organelle//intracellular organelle//cellular_component//intracellular//nucleus//organelle	GO:0043168//GO:0016705//GO:1901363//GO:0005488//GO:0005515//GO:0050662//GO:1901265//GO:0003824//GO:0000166//GO:0003676//GO:0097159//GO:0003674//GO:0036094//GO:0071949//GO:0048037//GO:0050660//GO:0043167//GO:0016491//GO:0003677	anion binding//oxidoreductase activity, acting on paired donors, with incorporation or reduction of molecular oxygen//heterocyclic compound binding//binding//protein binding//coenzyme binding//nucleoside phosphate binding//catalytic activity//nucleotide binding//nucleic acid binding//organic cyclic compound binding//molecular_function//small molecule binding//FAD binding//cofactor binding//flavin…	no KO assigned | (RefSeq) lysine-specific histone demethylase 1 homolog 3-like	sp|F4JLS1|LDL3_ARATH Lysine-specific histone demethylase 1 homolog 3 OS=Arabidopsis thaliana GN=LDL3 PE=2 SV=1//5.95707e-06
MdHDMA11	MD10G1077800	--	--	--	--	GO:0043169//GO:0005488//GO:0005515//GO:0003674//GO:0046914//GO:0008270//GO:0046872//GO:0043167	cation binding//binding//protein binding//molecular_function//transition metal ion binding//zinc ion binding//metal ion binding//ion binding	K11649 SWI/SNF related-matrix-associated actin-dependent regulator of chromatin subfamily C | (RefSeq) SWI/SNF complex subunit SWI3D	sp|Q8VY05|SWI3D_ARATH SWI/SNF complex subunit SWI3D OS=Arabidopsis thaliana GN=SWI3D PE=1 SV=3//0
MdHDMA12	MD10G1320100	GO:0051179//GO:0051234//GO:0006858//GO:0008150//GO:0006810	localization//establishment of localization//extracellular transport//biological_process//transport	--	--	GO:0005488//GO:0005515//GO:0003674	binding//protein binding//molecular_function	K11649 SWI/SNF related-matrix-associated actin-dependent regulator of chromatin subfamily C | (RefSeq) SWI/SNF complex subunit SWI3B-like	sp|Q84JG2|SWI3B_ARATH SWI/SNF complex subunit SWI3B OS=Arabidopsis thaliana GN=SWI3B PE=1 SV=1//2.70243e-99
MdHDMA13	MD14G1152600	--	--	--	--	GO:0003674//GO:0005488//GO:0005515	molecular_function//binding//protein binding	--	sp|Q8W475|SWI3A_ARATH SWI/SNF complex subunit SWI3A OS=Arabidopsis thaliana GN=SWI3A PE=1 SV=1//1.2469e-122
MdHDMA14	MD15G1003800	GO:0071704//GO:0006629//GO:0055114//GO:0009987//GO:0042440//GO:0090304//GO:0016116//GO:0010467//GO:0008150//GO:0016070//GO:0044710//GO:0044238//GO:0008610//GO:0016108//GO:0046483//GO:0006399//GO:0034660//GO:0044763//GO:0006725//GO:0009058//GO:0044237//GO:0006721//GO:0016117//GO:0043170//GO:0016114//GO:0006396//GO:1901360//GO:0034470//GO:0034641//GO:0046148//GO:0008299//GO:0044249//GO:0044260//GO:…	organic substance metabolic process//lipid metabolic process//oxidation-reduction process//cellular process//pigment metabolic process//nucleic acid metabolic process//carotenoid metabolic process//gene expression//biological_process//RNA metabolic process//single-organism metabolic process//primary metabolic process//lipid biosynthetic process//tetraterpenoid metabolic process//heterocycle metab…	--	--	GO:1901265//GO:0000166//GO:0003824//GO:0003674//GO:0097159//GO:1901363//GO:0016705//GO:0043168//GO:0005488//GO:0050662//GO:0005515//GO:0043167//GO:0016491//GO:0036094//GO:0050660//GO:0048037//GO:0071949	nucleoside phosphate binding//nucleotide binding//catalytic activity//molecular_function//organic cyclic compound binding//heterocyclic compound binding//oxidoreductase activity, acting on paired donors, with incorporation or reduction of molecular oxygen//anion binding//binding//coenzyme binding//protein binding//ion binding//oxidoreductase activity//small molecule binding//flavin adenine dinucl…	K11450 lysine-specific histone demethylase 1A [EC:1.-.-.-] | (RefSeq) lysine-specific histone demethylase 1 homolog 1-like	sp|Q8VXV7|LDL1_ARATH Lysine-specific histone demethylase 1 homolog 1 OS=Arabidopsis thaliana GN=LDL1 PE=1 SV=1//0
MdHDMA15	MD15G1016200	GO:0018130//GO:0006139//GO:0008033//GO:0044260//GO:0044249//GO:0016109//GO:0006720//GO:0044711//GO:0097659//GO:0044699//GO:0008152//GO:0044255//GO:0019438//GO:1901576//GO:0006807//GO:0044271//GO:0006399//GO:0006351//GO:0046483//GO:0016108//GO:0009058//GO:0006725//GO:0044763//GO:0034660//GO:0034641//GO:0034470//GO:1901360//GO:0006396//GO:0043170//GO:0016114//GO:0016117//GO:0044237//GO:0006721//GO:…	heterocycle biosynthetic process//nucleobase-containing compound metabolic process//tRNA processing//cellular macromolecule metabolic process//cellular biosynthetic process//tetraterpenoid biosynthetic process//isoprenoid metabolic process//single-organism biosynthetic process//nucleic acid-templated transcription//single-organism process//metabolic process//cellular lipid metabolic process//arom…	GO:0043229//GO:0005575//GO:0005622//GO:0005634//GO:0043226//GO:0005623//GO:0044464//GO:0043231//GO:0044424//GO:0043227	intracellular organelle//cellular_component//intracellular//nucleus//organelle//cell//cell part//intracellular membrane-bounded organelle//intracellular part//membrane-bounded organelle	GO:0036094//GO:0071949//GO:0048037//GO:0050660//GO:0043167//GO:0016491//GO:0003677//GO:0043168//GO:0016705//GO:1901363//GO:0005488//GO:0005515//GO:0050662//GO:1901265//GO:0003824//GO:0000166//GO:0003676//GO:0097159//GO:0003674	small molecule binding//FAD binding//cofactor binding//flavin adenine dinucleotide binding//ion binding//oxidoreductase activity//DNA binding//anion binding//oxidoreductase activity, acting on paired donors, with incorporation or reduction of molecular oxygen//heterocyclic compound binding//binding//protein binding//coenzyme binding//nucleoside phosphate binding//catalytic activity//nucleotide bi…	no KO assigned | (RefSeq) lysine-specific histone demethylase 1 homolog 3-like	sp|F4JLS1|LDL3_ARATH Lysine-specific histone demethylase 1 homolog 3 OS=Arabidopsis thaliana GN=LDL3 PE=2 SV=1//2.54151e-94
MdHDMA16	MD15G1018300	GO:0008610//GO:0044710//GO:0044238//GO:0016070//GO:0008150//GO:0006629//GO:0009987//GO:0055114//GO:0042440//GO:0071704//GO:0016116//GO:0010467//GO:0090304//GO:0044249//GO:0008033//GO:0006139//GO:0044260//GO:0006807//GO:1901576//GO:0044255//GO:0044699//GO:0008152//GO:0044711//GO:0006720//GO:0016109//GO:0044763//GO:0034660//GO:0009058//GO:0006725//GO:0016108//GO:0046483//GO:0006399//GO:0046148//GO:…	lipid biosynthetic process//single-organism metabolic process//primary metabolic process//RNA metabolic process//biological_process//lipid metabolic process//cellular process//oxidation-reduction process//pigment metabolic process//organic substance metabolic process//carotenoid metabolic process//gene expression//nucleic acid metabolic process//cellular biosynthetic process//tRNA processing//nuc…	GO:0044464//GO:0005623//GO:0043231//GO:0043227//GO:0044424//GO:0005575//GO:0043229//GO:0043226//GO:0005634//GO:0005622	cell part//cell//intracellular membrane-bounded organelle//membrane-bounded organelle//intracellular part//cellular_component//intracellular organelle//organelle//nucleus//intracellular	GO:1901363//GO:0016705//GO:0043168//GO:0050662//GO:0005515//GO:0005488//GO:0000166//GO:0003824//GO:1901265//GO:0003674//GO:0003676//GO:0097159//GO:0050660//GO:0048037//GO:0071949//GO:0036094//GO:0043167//GO:0003677//GO:0016491	heterocyclic compound binding//oxidoreductase activity, acting on paired donors, with incorporation or reduction of molecular oxygen//anion binding//coenzyme binding//protein binding//binding//nucleotide binding//catalytic activity//nucleoside phosphate binding//molecular_function//nucleic acid binding//organic cyclic compound binding//flavin adenine dinucleotide binding//cofactor binding//FAD bi…	no KO assigned | (RefSeq) lysine-specific histone demethylase 1 homolog 3-like	sp|F4JLS1|LDL3_ARATH Lysine-specific histone demethylase 1 homolog 3 OS=Arabidopsis thaliana GN=LDL3 PE=2 SV=1//0
JMJ gene family
MdJMJ01	MD00G1097500	--	--	GO:0005622//GO:0005634//GO:0043226//GO:0043229//GO:0005575//GO:0044424//GO:0043227//GO:0043231//GO:0005623//GO:0044464	intracellular//nucleus//organelle//intracellular organelle//cellular_component//intracellular part//membrane-bounded organelle//intracellular membrane-bounded organelle//cell//cell part	--	--	K11446 histone demethylase JARID1 [EC:1.14.11.-] | (RefSeq) probable lysine-specific demethylase JMJ14	sp|F4I6G4|JMJ18_ARATH Lysine-specific demethylase JMJ18 OS=Arabidopsis thaliana GN=JMJ18 PE=2 SV=1//1.52554e-51
MdJMJ02	MD00G1097600	--	--	--	--	--	--	--	sp|O64752|JMJ15_ARATH Lysine-specific demethylase JMJ15 OS=Arabidopsis thaliana GN=JMJ15 PE=2 SV=1//1.257e-74
MdJMJ03	MD01G1082300	--	--	--	--	--	--	K15601 lysine-specific demethylase 3 [EC:1.14.11.-] | (RefSeq) lysine-specific demethylase JMJ25-like	sp|Q9SSE9|JMJ25_ARATH Lysine-specific demethylase JMJ25 OS=Arabidopsis thaliana GN=JMJ25 PE=1 SV=1//3.20674e-54
MdJMJ04	MD01G1106000	--	--	--	--	GO:0003674//GO:0043169//GO:0005488//GO:0043167//GO:0046872	molecular_function//cation binding//binding//ion binding//metal ion binding	no KO assigned | (RefSeq) probable lysine-specific demethylase ELF6	sp|Q6BDA0|ELF6_ARATH Probable lysine-specific demethylase ELF6 OS=Arabidopsis thaliana GN=ELF6 PE=1 SV=1//1.0763e-57
MdJMJ05	MD01G1218500	GO:0009405//GO:0044237//GO:0050821//GO:0065008//GO:0008152//GO:0015979//GO:0031647//GO:0051704//GO:0009987//GO:0065007//GO:0008150	pathogenesis//cellular metabolic process//protein stabilization//regulation of biological quality//metabolic process//photosynthesis//regulation of protein stability//multi-organism process//cellular process//biological regulation//biological_process	GO:0005622//GO:0044425//GO:0009521//GO:0005575//GO:0034357//GO:0009523//GO:0044436//GO:0044424//GO:0032991//GO:0098796//GO:0005576//GO:0009579//GO:0044464//GO:0016020//GO:0005623//GO:0043234	intracellular//membrane part//photosystem//cellular_component//photosynthetic membrane//photosystem II//thylakoid part//intracellular part//macromolecular complex//membrane protein complex//extracellular region//thylakoid//cell part//membrane//cell//protein complex	GO:0042301//GO:0043167//GO:0003674//GO:0005488//GO:0043168	phosphate ion binding//ion binding//molecular_function//binding//anion binding	K15601 lysine-specific demethylase 3 [EC:1.14.11.-] | (RefSeq) uncharacterized LOC103443682	sp|Q9SSE9|JMJ25_ARATH Lysine-specific demethylase JMJ25 OS=Arabidopsis thaliana GN=JMJ25 PE=1 SV=1//1.38417e-23
MdJMJ06	MD04G1202800	--	--	--	--	--	--	--	sp|Q9SSE9|JMJ25_ARATH Lysine-specific demethylase JMJ25 OS=Arabidopsis thaliana GN=JMJ25 PE=1 SV=1//2.75196e-73
MdJMJ07	MD04G1229800	--	--	GO:0044464//GO:0005623//GO:0043231//GO:0044424//GO:0043227//GO:0005575//GO:0043229//GO:0005634//GO:0005622//GO:0043226	cell part//cell//intracellular membrane-bounded organelle//intracellular part//membrane-bounded organelle//cellular_component//intracellular organelle//nucleus//intracellular//organelle	--	--	K11446 histone demethylase JARID1 [EC:1.14.11.-] | (RefSeq) putative lysine-specific demethylase JMJ16	sp|C0SUT9|JMJ16_ARATH Putative lysine-specific demethylase JMJ16 OS=Arabidopsis thaliana GN=JMJ16 PE=2 SV=1//0
MdJMJ08	MD05G1326700	--	--	GO:0044423//GO:0019012//GO:0005575//GO:0019028	virion part//virion//cellular_component//viral capsid	--	--	K15601 lysine-specific demethylase 3 [EC:1.14.11.-] | (RefSeq) lysine-specific demethylase JMJ25-like	sp|Q9SSE9|JMJ25_ARATH Lysine-specific demethylase JMJ25 OS=Arabidopsis thaliana GN=JMJ25 PE=1 SV=1//1.47595e-19
MdJMJ09	MD05G1351300	--	--	--	--	--	--	K15601 lysine-specific demethylase 3 [EC:1.14.11.-] | (RefSeq) lysine-specific demethylase JMJ25	sp|Q9SSE9|JMJ25_ARATH Lysine-specific demethylase JMJ25 OS=Arabidopsis thaliana GN=JMJ25 PE=1 SV=1//2.98467e-23
MdJMJ10	MD06G1012500	--	--	--	--	GO:0001883//GO:0043167//GO:0032555//GO:0004674//GO:0016301//GO:0032549//GO:0017076//GO:0016772//GO:0035639//GO:0032550//GO:0036094//GO:0032559//GO:0001882//GO:0004672//GO:0003674//GO:0097159//GO:0005524//GO:0000166//GO:0097367//GO:0003824//GO:0016773//GO:0032553//GO:1901265//GO:0030554//GO:0005488//GO:1901363//GO:0016740//GO:0043168	purine nucleoside binding//ion binding//purine ribonucleotide binding//protein serine/threonine kinase activity//kinase activity//ribonucleoside binding//purine nucleotide binding//transferase activity, transferring phosphorus-containing groups//purine ribonucleoside triphosphate binding//purine ribonucleoside binding//small molecule binding//adenyl ribonucleotide binding//nucleoside binding//pro…	K15601 lysine-specific demethylase 3 [EC:1.14.11.-] | (RefSeq) lysine-specific demethylase JMJ25-like	sp|Q9SSE9|JMJ25_ARATH Lysine-specific demethylase JMJ25 OS=Arabidopsis thaliana GN=JMJ25 PE=1 SV=1//0
MdJMJ11	MD06G1026100	GO:0033554//GO:0065007//GO:0009987//GO:0051726//GO:0008150//GO:0050789//GO:0006950//GO:0044763//GO:0051716//GO:0006974//GO:0050896//GO:0007049//GO:0044699//GO:0050794	cellular response to stress//biological regulation//cellular process//regulation of cell cycle//biological_process//regulation of biological process//response to stress//single-organism cellular process//cellular response to stimulus//cellular response to DNA damage stimulus//response to stimulus//cell cycle//single-organism process//regulation of cellular process	--	--	--	--	no KO assigned | (RefSeq) lysine-specific demethylase JMJ706-like	sp|Q336N8|JM706_ORYSJ Lysine-specific demethylase JMJ706 OS=Oryza sativa subsp. japonica GN=JMJ706 PE=2 SV=1//0
MdJMJ12	MD06G1159300	--	--	--	--	GO:0003674//GO:0046872//GO:0016788//GO:0016881//GO:0043167//GO:0003824//GO:0016879//GO:0016874//GO:0016787//GO:0043169//GO:0005488	molecular_function//metal ion binding//hydrolase activity, acting on ester bonds//acid-amino acid ligase activity//ion binding//catalytic activity//ligase activity, forming carbon-nitrogen bonds//ligase activity//hydrolase activity//cation binding//binding	no KO assigned | (RefSeq) lysine-specific demethylase REF6	sp|Q9STM3|REF6_ARATH Lysine-specific demethylase REF6 OS=Arabidopsis thaliana GN=REF6 PE=1 SV=1//3.84114e-65
MdJMJ13	MD06G1081900	GO:0044710//GO:0008150//GO:0055114//GO:0044699//GO:0008152	single-organism metabolic process//biological_process//oxidation-reduction process//single-organism process//metabolic process	--	--	GO:0016705//GO:1901363//GO:0005515//GO:0016706//GO:0005488//GO:0003824//GO:0051213//GO:0003676//GO:0097159//GO:0003674//GO:0016491//GO:0003677	oxidoreductase activity, acting on paired donors, with incorporation or reduction of molecular oxygen//heterocyclic compound binding//protein binding//oxidoreductase activity, acting on paired donors, with incorporation or reduction of molecular oxygen, 2-oxoglutarate as one donor, and incorporation of one atom each of oxygen into both donors//binding//catalytic activity//dioxygenase activity//nu…	K11446 histone demethylase JARID1 [EC:1.14.11.-] | (RefSeq) lysine-specific demethylase 5C	sp|Q23541|KDM5_CAEEL Lysine-specific demethylase rbr-2 OS=Caenorhabditis elegans GN=rbr-2 PE=1 SV=2//1.87971e-111
MdJMJ14	MD07G1099600	--	--	--	--	GO:0003674//GO:0005488//GO:0005515//GO:0031072//GO:0051082	molecular_function//binding//protein binding//heat shock protein binding//unfolded protein binding	K15601 lysine-specific demethylase 3 [EC:1.14.11.-] | (RefSeq) uncharacterized LOC103410099	sp|Q9SSE9|JMJ25_ARATH Lysine-specific demethylase JMJ25 OS=Arabidopsis thaliana GN=JMJ25 PE=1 SV=1//1.01782e-68
MdJMJ15	MD07G1172400	--	--	--	--	GO:0003674//GO:0043169//GO:0005488//GO:0043167//GO:0046872	molecular_function//cation binding//binding//ion binding//metal ion binding	no KO assigned | (RefSeq) probable lysine-specific demethylase ELF6	sp|Q6BDA0|ELF6_ARATH Probable lysine-specific demethylase ELF6 OS=Arabidopsis thaliana GN=ELF6 PE=1 SV=1//4.04869e-55
MdJMJ16	MD08G1186800	--	--	--	--	GO:0003674//GO:0005515//GO:0005488	molecular_function//protein binding//binding	no KO assigned | (RefSeq) F-box protein At1g78280	sp|Q9M9E8|FB92_ARATH F-box protein At1g78280 OS=Arabidopsis thaliana GN=At1g78280 PE=2 SV=3//0
MdJMJ17	MD10G1304800	--	--	GO:0016021//GO:0019012//GO:0044425//GO:0005575//GO:0019028//GO:0044423//GO:0016020//GO:0031224	integral component of membrane//virion//membrane part//cellular_component//viral capsid//virion part//membrane//intrinsic component of membrane	--	--	K15601 lysine-specific demethylase 3 [EC:1.14.11.-] | (RefSeq) lysine-specific demethylase JMJ25-like	sp|Q9SSE9|JMJ25_ARATH Lysine-specific demethylase JMJ25 OS=Arabidopsis thaliana GN=JMJ25 PE=1 SV=1//1.24767e-17
MdJMJ18	MD10G1182700	--	--	--	--	--	--	--	sp|C0SUT9|JMJ16_ARATH Putative lysine-specific demethylase JMJ16 OS=Arabidopsis thaliana GN=JMJ16 PE=2 SV=1//0
MdJMJ19	MD10G1241100	GO:0009987//GO:0009308//GO:0071704//GO:0097164//GO:1901564//GO:0071702//GO:0006576//GO:0006595//GO:1901566//GO:0006810//GO:0034613//GO:0008150//GO:0070727//GO:0044106//GO:0016192//GO:0051234//GO:0009058//GO:0051641//GO:0008295//GO:0008216//GO:0006596//GO:0015031//GO:0045184//GO:0034641//GO:0044237//GO:0042401//GO:0051179//GO:0044249//GO:0009309//GO:0051649//GO:0033036//GO:0008152//GO:0006807//GO:…	cellular process//amine metabolic process//organic substance metabolic process//ammonium ion metabolic process//organonitrogen compound metabolic process//organic substance transport//cellular biogenic amine metabolic process//polyamine metabolic process//organonitrogen compound biosynthetic process//transport//cellular protein localization//biological_process//cellular macromolecule localization…	GO:0005886//GO:0044424//GO:0044433//GO:0043227//GO:0005794//GO:0032991//GO:0098797//GO:0044431//GO:0031988//GO:0071944//GO:0031982//GO:0098589//GO:0000139//GO:0044464//GO:0030132//GO:0030136//GO:0016020//GO:0030140//GO:0048475//GO:0005623//GO:0005737//GO:0030658//GO:0044422//GO:0016023//GO:0043234//GO:0098796//GO:0031090//GO:0043231//GO:0005905//GO:0031410//GO:0098805//GO:0030130//GO:0044425//GO:…	plasma membrane//intracellular part//cytoplasmic vesicle part//membrane-bounded organelle//Golgi apparatus//macromolecular complex//plasma membrane protein complex//Golgi apparatus part//membrane-bounded vesicle//cell periphery//vesicle//membrane region//Golgi membrane//cell part//clathrin coat of coated pit//clathrin-coated vesicle//membrane//trans-Golgi network transport vesicle//coated membran…	GO:0003824//GO:0016830//GO:0003674//GO:0016831//GO:0004014//GO:0016829//GO:0005198	catalytic activity//carbon-carbon lyase activity//molecular_function//carboxy-lyase activity//adenosylmethionine decarboxylase activity//lyase activity//structural molecule activity	K11446 histone demethylase JARID1 [EC:1.14.11.-] | (RefSeq) probable lysine-specific demethylase JMJ14	sp|Q8GUI6|JMJ14_ARATH Probable lysine-specific demethylase JMJ14 OS=Arabidopsis thaliana GN=JMJ14 PE=1 SV=1//0
MdJMJ20	MD10G1325700	--	--	--	--	--	--	K15601 lysine-specific demethylase 3 [EC:1.14.11.-] | (RefSeq) lysine-specific demethylase JMJ25-like	sp|Q9SSE9|JMJ25_ARATH Lysine-specific demethylase JMJ25 OS=Arabidopsis thaliana GN=JMJ25 PE=1 SV=1//1.61846e-28
MdJMJ21	MD12G1046300	--	--	--	--	GO:0003674//GO:0045735//GO:0005515//GO:0005488	molecular_function//nutrient reservoir activity//protein binding//binding	no KO assigned | (RefSeq) F-box protein At5g06550	sp|Q67XX3|FB252_ARATH F-box protein At5g06550 OS=Arabidopsis thaliana GN=At5g06550 PE=2 SV=1//0
MdJMJ22	MD12G1216600	GO:0008150//GO:0016070//GO:0034654//GO:0009059//GO:0044238//GO:1901362//GO:0034645//GO:0071704//GO:0009987//GO:0090304//GO:0010467//GO:0044249//GO:0044260//GO:0018130//GO:0006139//GO:0097659//GO:0044271//GO:0006807//GO:1901576//GO:0019438//GO:0008152//GO:0046483//GO:0006351//GO:0006725//GO:0009058//GO:0044237//GO:0043170//GO:1901360//GO:0034641//GO:0032774	biological_process//RNA metabolic process//nucleobase-containing compound biosynthetic process//macromolecule biosynthetic process//primary metabolic process//organic cyclic compound biosynthetic process//cellular macromolecule biosynthetic process//organic substance metabolic process//cellular process//nucleic acid metabolic process//gene expression//cellular biosynthetic process//cellular macro…	--	--	GO:0016740//GO:0003824//GO:0003899//GO:0003674//GO:0016772//GO:0016779//GO:0034062	transferase activity//catalytic activity//DNA-directed RNA polymerase activity//molecular_function//transferase activity, transferring phosphorus-containing groups//nucleotidyltransferase activity//RNA polymerase activity	--	sp|Q9SSE9|JMJ25_ARATH Lysine-specific demethylase JMJ25 OS=Arabidopsis thaliana GN=JMJ25 PE=1 SV=1//1.65014e-25
MdJMJ23	MD12G1246900	--	--	GO:0044424//GO:0043227//GO:0043231//GO:0044464//GO:0005623//GO:0005622//GO:0005634//GO:0043226//GO:0005575//GO:0043229	intracellular part//membrane-bounded organelle//intracellular membrane-bounded organelle//cell part//cell//intracellular//nucleus//organelle//cellular_component//intracellular organelle	--	--	K11446 histone demethylase JARID1 [EC:1.14.11.-] | (RefSeq) putative lysine-specific demethylase JMJ16	sp|C0SUT9|JMJ16_ARATH Putative lysine-specific demethylase JMJ16 OS=Arabidopsis thaliana GN=JMJ16 PE=2 SV=1//0
MdJMJ24	MD14G1103700	GO:1903506//GO:0044238//GO:0044710//GO:0051252//GO:0050789//GO:0008150//GO:0016070//GO:0010468//GO:0009059//GO:0034654//GO:0080090//GO:0031326//GO:1901362//GO:0019219//GO:0019222//GO:0009987//GO:0055114//GO:0065007//GO:0071704//GO:0034645//GO:0010467//GO:0090304//GO:0044249//GO:0044260//GO:0018130//GO:0006139//GO:1901576//GO:0019438//GO:0044271//GO:0050794//GO:0006807//GO:0008152//GO:0051171//GO:…	regulation of nucleic acid-templated transcription//primary metabolic process//single-organism metabolic process//regulation of RNA metabolic process//regulation of biological process//biological_process//RNA metabolic process//regulation of gene expression//macromolecule biosynthetic process//nucleobase-containing compound biosynthetic process//regulation of primary metabolic process//regulation…	--	--	GO:0016705//GO:0003700//GO:1901363//GO:0043565//GO:0005515//GO:0005488//GO:0016706//GO:0003824//GO:0051213//GO:0003674//GO:0003676//GO:0097159//GO:0001071//GO:0003677//GO:0016491	oxidoreductase activity, acting on paired donors, with incorporation or reduction of molecular oxygen//transcription factor activity, sequence-specific DNA binding//heterocyclic compound binding//sequence-specific DNA binding//protein binding//binding//oxidoreductase activity, acting on paired donors, with incorporation or reduction of molecular oxygen, 2-oxoglutarate as one donor, and incorporat…	K11446 histone demethylase JARID1 [EC:1.14.11.-] | (RefSeq) lysine-specific demethylase 5C	sp|Q23541|KDM5_CAEEL Lysine-specific demethylase rbr-2 OS=Caenorhabditis elegans GN=rbr-2 PE=1 SV=2//2.58197e-109
MdJMJ25	MD14G1165600	--	--	GO:0044423//GO:0005575//GO:0019028//GO:0019012	virion part//cellular_component//viral capsid//virion	GO:0005198//GO:0005488//GO:0043169//GO:0043167//GO:0008270//GO:0046914//GO:0003674//GO:0046872	structural molecule activity//binding//cation binding//ion binding//zinc ion binding//transition metal ion binding//molecular_function//metal ion binding	no KO assigned | (RefSeq) lysine-specific demethylase REF6-like	sp|Q9STM3|REF6_ARATH Lysine-specific demethylase REF6 OS=Arabidopsis thaliana GN=REF6 PE=1 SV=1//4.9314e-61
MdJMJ26	MD14G1175900	--	--	--	--	--	--	no KO assigned | (RefSeq) jmjC domain-containing protein 4	sp|Q08BY5|JMJD4_DANRE JmjC domain-containing protein 4 OS=Danio rerio GN=jmjd4 PE=2 SV=1//2.97049e-71
MdJMJ27	MD15G1372700	--	--	--	--	GO:0003674//GO:0005515//GO:0005488	molecular_function//protein binding//binding	no KO assigned | (RefSeq) F-box protein At1g78280-like	sp|Q9M9E8|FB92_ARATH F-box protein At1g78280 OS=Arabidopsis thaliana GN=At1g78280 PE=2 SV=3//0
MdJMJ28	MD16G1280000	GO:0022900//GO:0044763//GO:0044237//GO:0044699//GO:0008152//GO:0009987//GO:0055114//GO:0006091//GO:0044710//GO:0008150	electron transport chain//single-organism cellular process//cellular metabolic process//single-organism process//metabolic process//cellular process//oxidation-reduction process//generation of precursor metabolites and energy//single-organism metabolic process//biological_process	GO:0005575//GO:0044425//GO:0044444//GO:0044455//GO:0043229//GO:0005746//GO:0043226//GO:0005622//GO:0098803//GO:0098800//GO:0098798//GO:0044446//GO:0070469//GO:0005739//GO:1902494//GO:0043227//GO:0030964//GO:0044424//GO:0031966//GO:0044429//GO:0032991//GO:0005743//GO:0005747//GO:0016020//GO:0031975//GO:0044464//GO:0043234//GO:0019866//GO:0044422//GO:0005623//GO:0005737//GO:0005740//GO:0043231//GO:…	cellular_component//membrane part//cytoplasmic part//mitochondrial membrane part//intracellular organelle//mitochondrial respiratory chain//organelle//intracellular//respiratory chain complex//inner mitochondrial membrane protein complex//mitochondrial protein complex//intracellular organelle part//respiratory chain//mitochondrion//catalytic complex//membrane-bounded organelle//NADH dehydrogenase…	--	--	no KO assigned | (RefSeq) lysine-specific demethylase JMJ706-like	sp|Q336N8|JM706_ORYSJ Lysine-specific demethylase JMJ706 OS=Oryza sativa subsp. japonica GN=JMJ706 PE=2 SV=1//0
HAG gene family
MdHAG01	MD01G1105800	--	--	--	--	GO:0016747//GO:0008080//GO:0016407//GO:0003824//GO:0016410//GO:0003674//GO:0016746//GO:0016740	transferase activity, transferring acyl groups other than amino-acyl groups//N-acetyltransferase activity//acetyltransferase activity//catalytic activity//N-acyltransferase activity//molecular_function//transferase activity, transferring acyl groups//transferase activity	no KO assigned | (RefSeq) probable acetyltransferase NATA1-like	sp|Q9ZV06|NATAL_ARATH Probable acetyltransferase NATA1-like OS=Arabidopsis thaliana GN=At2g39020 PE=2 SV=1//3.13465e-97
MdHAG02	MD01G1108300	--	--	--	--	GO:0008080//GO:0016747//GO:0016407//GO:0003674//GO:0016410//GO:0003824//GO:0016740//GO:0016746	N-acetyltransferase activity//transferase activity, transferring acyl groups other than amino-acyl groups//acetyltransferase activity//molecular_function//N-acyltransferase activity//catalytic activity//transferase activity//transferase activity, transferring acyl groups	no KO assigned | (RefSeq) uncharacterized LOC103431470	-//-
MdHAG03	MD01G1237100	--	--	--	--	GO:0008080//GO:0004379//GO:0016747//GO:0003674//GO:0016410//GO:0003824//GO:0016407//GO:0016740//GO:0016746//GO:0019107	N-acetyltransferase activity//glycylpeptide N-tetradecanoyltransferase activity//transferase activity, transferring acyl groups other than amino-acyl groups//molecular_function//N-acyltransferase activity//catalytic activity//acetyltransferase activity//transferase activity//transferase activity, transferring acyl groups//myristoyltransferase activity	K21121 N-alpha-acetyltransferase 60 [EC:2.3.1.259] | (RefSeq) histone acetyltransferase MCC1-like	sp|Q9M8T9|MCC1_ARATH Histone acetyltransferase MCC1 OS=Arabidopsis thaliana GN=MCC1 PE=2 SV=1//9.32751e-99
MdHAG04	MD02G1072700	GO:0010467//GO:0060255//GO:0051276//GO:0032774//GO:2000112//GO:0010556//GO:0009889//GO:0031323//GO:2001141//GO:0034641//GO:1901360//GO:0044237//GO:0090304//GO:0006355//GO:0043170//GO:0055114//GO:0009987//GO:0006996//GO:0019222//GO:0009058//GO:0006725//GO:0006351//GO:0006325//GO:0034645//GO:0071704//GO:0071840//GO:0065007//GO:0046483//GO:0031326//GO:0080090//GO:0044699//GO:0051171//GO:0008152//GO:…	gene expression//regulation of macromolecule metabolic process//chromosome organization//RNA biosynthetic process//regulation of cellular macromolecule biosynthetic process//regulation of macromolecule biosynthetic process//regulation of biosynthetic process//regulation of cellular metabolic process//regulation of RNA biosynthetic process//cellular nitrogen compound metabolic process//organic cyc…	--	--	GO:0016491//GO:0016747//GO:0015075//GO:0061733//GO:0003674//GO:0022891//GO:0022857//GO:0008080//GO:0005215//GO:0004518//GO:0016788//GO:0003824//GO:0016787//GO:0015078//GO:0008324//GO:0016410//GO:0022890//GO:0005515//GO:0004527//GO:0016407//GO:0022892//GO:0015077//GO:0016681//GO:0004402//GO:0005488//GO:0016679//GO:0008092//GO:0016746//GO:0008408//GO:0015631//GO:0016740//GO:0034212//GO:0008121	oxidoreductase activity//transferase activity, transferring acyl groups other than amino-acyl groups//ion transmembrane transporter activity//peptide-lysine-N-acetyltransferase activity//molecular_function//substrate-specific transmembrane transporter activity//transmembrane transporter activity//N-acetyltransferase activity//transporter activity//nuclease activity//hydrolase activity, acting on …	K11303 histone acetyltransferase 1 [EC:2.3.1.48] | (RefSeq) histone acetyltransferase type B catalytic subunit-like	sp|Q9FJT8|HATB_ARATH Histone acetyltransferase type B catalytic subunit OS=Arabidopsis thaliana GN=HAG2 PE=2 SV=1//0
MdHAG05	MD02G1091000	--	--	--	--	GO:0016407//GO:0008080//GO:0016747//GO:0016740//GO:0016746//GO:0003674//GO:0016410//GO:0003824	acetyltransferase activity//N-acetyltransferase activity//transferase activity, transferring acyl groups other than amino-acyl groups//transferase activity//transferase activity, transferring acyl groups//molecular_function//N-acyltransferase activity//catalytic activity	--	sp|Q5RF28|NAA50_PONAB N-alpha-acetyltransferase 50 OS=Pongo abelii GN=NAA50 PE=2 SV=1//1.27913e-06
MdHAG06	MD02G1183200	--	--	--	--	GO:0003674//GO:0016410//GO:0003824//GO:0016740//GO:0016746//GO:0008080//GO:0016747//GO:0016407	molecular_function//N-acyltransferase activity//catalytic activity//transferase activity//transferase activity, transferring acyl groups//N-acetyltransferase activity//transferase activity, transferring acyl groups other than amino-acyl groups//acetyltransferase activity	no KO assigned | (RefSeq) probable N-acetyltransferase HLS1	sp|O64815|HLS1L_ARATH Probable N-acetyltransferase HLS1-like OS=Arabidopsis thaliana GN=At2g23060 PE=2 SV=1//0
MdHAG07	MD02G1187100	--	--	--	--	GO:0003824//GO:0016410//GO:0003674//GO:0016746//GO:0016740//GO:0016747//GO:0008080//GO:0016407	catalytic activity//N-acyltransferase activity//molecular_function//transferase activity, transferring acyl groups//transferase activity//transferase activity, transferring acyl groups other than amino-acyl groups//N-acetyltransferase activity//acetyltransferase activity	K14682 amino-acid N-acetyltransferase [EC:2.3.1.1] | (RefSeq) probable amino-acid acetyltransferase NAGS2, chloroplastic	sp|Q84JF4|NAGS1_ARATH Probable amino-acid acetyltransferase NAGS1, chloroplastic OS=Arabidopsis thaliana GN=NAGS1 PE=2 SV=1//0
MdHAG08	MD02G1300400	GO:0006810//GO:0008150//GO:0055085//GO:0015675//GO:0034220//GO:1902578//GO:0098655//GO:0098662//GO:0030001//GO:0009987//GO:0035444//GO:0006811//GO:0051179//GO:0006812//GO:0000041//GO:0098660//GO:0044699//GO:0044765//GO:0044763//GO:0051234	transport//biological_process//transmembrane transport//nickel cation transport//ion transmembrane transport//single-organism localization//cation transmembrane transport//inorganic cation transmembrane transport//metal ion transport//cellular process//nickel cation transmembrane transport//ion transport//localization//cation transport//transition metal ion transport//inorganic ion transmembrane …	GO:0016020//GO:0031224//GO:0016021//GO:0005575//GO:0044425	membrane//intrinsic component of membrane//integral component of membrane//cellular_component//membrane part	GO:0016740//GO:0016426//GO:0016741//GO:0016746//GO:0005488//GO:0043169//GO:0015099//GO:0008324//GO:0016410//GO:0008175//GO:0003824//GO:0005215//GO:0022891//GO:0022857//GO:0008168//GO:0003674//GO:0015075//GO:0046873//GO:0022892//GO:0046915//GO:0016407//GO:0022890//GO:0043167//GO:0008757//GO:0016429//GO:0046872//GO:0008080//GO:0008173//GO:0016747	transferase activity//tRNA (adenine) methyltransferase activity//transferase activity, transferring one-carbon groups//transferase activity, transferring acyl groups//binding//cation binding//nickel cation transmembrane transporter activity//cation transmembrane transporter activity//N-acyltransferase activity//tRNA methyltransferase activity//catalytic activity//transporter activity//substrate-s…	K20791 N-alpha-acetyltransferase 10/11 [EC:2.3.1.255] | (RefSeq) N-alpha-acetyltransferase daf-31-like	sp|Q9BSU3|NAA11_HUMAN N-alpha-acetyltransferase 11 OS=Homo sapiens GN=NAA11 PE=1 SV=3//1.73154e-66
MdHAG09	MD02G1300500	GO:0008150//GO:0044767//GO:0032502//GO:0007275//GO:0032501//GO:0044699//GO:0044707	biological_process//single-organism developmental process//developmental process//multicellular organismal development//multicellular organismal process//single-organism process//single-multicellular organism process	GO:0044464//GO:0005623//GO:0042600//GO:0030312//GO:0071944//GO:0005575	cell part//cell//chorion//external encapsulating structure//cell periphery//cellular_component	GO:0016746//GO:0016740//GO:0003824//GO:0016410//GO:0003674//GO:0016407//GO:0016747//GO:0008080	transferase activity, transferring acyl groups//transferase activity//catalytic activity//N-acyltransferase activity//molecular_function//acetyltransferase activity//transferase activity, transferring acyl groups other than amino-acyl groups//N-acetyltransferase activity	K20791 N-alpha-acetyltransferase 10/11 [EC:2.3.1.255] | (RefSeq) N-alpha-acetyltransferase daf-31-like	sp|Q9BSU3|NAA11_HUMAN N-alpha-acetyltransferase 11 OS=Homo sapiens GN=NAA11 PE=1 SV=3//3.86033e-64
MdHAG10	MD03G1064100	--	--	--	--	GO:0016746//GO:0016740//GO:0003674//GO:0003824//GO:0016410//GO:0016407//GO:0016747//GO:0008080	transferase activity, transferring acyl groups//transferase activity//molecular_function//catalytic activity//N-acyltransferase activity//acetyltransferase activity//transferase activity, transferring acyl groups other than amino-acyl groups//N-acetyltransferase activity	no KO assigned | (RefSeq) probable N-acetyltransferase HLS1	sp|O64815|HLS1L_ARATH Probable N-acetyltransferase HLS1-like OS=Arabidopsis thaliana GN=At2g23060 PE=2 SV=1//2.38075e-114
MdHAG11	MD03G1263400	GO:0044237//GO:0006355//GO:0032922//GO:0043170//GO:0044707//GO:2001141//GO:0034641//GO:1901360//GO:0010556//GO:0009889//GO:0031323//GO:0060255//GO:0032774//GO:2000112//GO:0046483//GO:0006351//GO:0009058//GO:0006725//GO:0097659//GO:0048511//GO:0006807//GO:0050794//GO:0044271//GO:0019438//GO:1901576//GO:0044699//GO:0051171//GO:0008152//GO:0044249//GO:0032501//GO:0006139//GO:0018130//GO:0044260//GO:…	cellular metabolic process//regulation of transcription, DNA-templated//circadian regulation of gene expression//macromolecule metabolic process//single-multicellular organism process//regulation of RNA biosynthetic process//cellular nitrogen compound metabolic process//organic cyclic compound metabolic process//regulation of macromolecule biosynthetic process//regulation of biosynthetic process/…	--	--	GO:0000976//GO:0008080//GO:0003677//GO:0016747//GO:0016407//GO:0000975//GO:0044212//GO:0003674//GO:0003676//GO:0097159//GO:0001067//GO:0016410//GO:0003824//GO:0005488//GO:0043565//GO:1901363//GO:0016740//GO:0016746	transcription regulatory region sequence-specific DNA binding//N-acetyltransferase activity//DNA binding//transferase activity, transferring acyl groups other than amino-acyl groups//acetyltransferase activity//regulatory region DNA binding//transcription regulatory region DNA binding//molecular_function//nucleic acid binding//organic cyclic compound binding//regulatory region nucleic acid bindin…	K17972 N-terminal acetyltransferase B complex catalytic subunit [EC:2.3.1.254] | (RefSeq) N-alpha-acetyltransferase 20-like	sp|Q8SSN5|NAA20_DICDI N-alpha-acetyltransferase 20 OS=Dictyostelium discoideum GN=nat5 PE=3 SV=2//6.59593e-72
MdHAG12	MD04G1177300	--	--	--	--	GO:0003824//GO:0016410//GO:0003674//GO:0016746//GO:0016740//GO:0016747//GO:0008080//GO:0016407	catalytic activity//N-acyltransferase activity//molecular_function//transferase activity, transferring acyl groups//transferase activity//transferase activity, transferring acyl groups other than amino-acyl groups//N-acetyltransferase activity//acetyltransferase activity	--	sp|Q7X9V3|NSI_ARATH Acetyltransferase NSI OS=Arabidopsis thaliana GN=NSI PE=1 SV=1//2.549e-50
MdHAG13	MD04G1217600	--	--	--	--	GO:0016747//GO:0008080//GO:0016407//GO:0003824//GO:0016410//GO:0003674//GO:0016746//GO:0016740	transferase activity, transferring acyl groups other than amino-acyl groups//N-acetyltransferase activity//acetyltransferase activity//catalytic activity//N-acyltransferase activity//molecular_function//transferase activity, transferring acyl groups//transferase activity	--	sp|P05332|YP20_BACLI Uncharacterized N-acetyltransferase p20 OS=Bacillus licheniformis GN=p20 PE=3 SV=1//1.82377e-16
MdHAG14	MD05G1042000	--	--	--	--	GO:0003674//GO:0016410//GO:0003824//GO:0016740//GO:0016746//GO:0008080//GO:0016747//GO:0016407	molecular_function//N-acyltransferase activity//catalytic activity//transferase activity//transferase activity, transferring acyl groups//N-acetyltransferase activity//transferase activity, transferring acyl groups other than amino-acyl groups//acetyltransferase activity	--	sp|O80438|MAK3_ARATH N-alpha-acetyltransferase MAK3 OS=Arabidopsis thaliana GN=MAK3 PE=2 SV=1//1.6945e-45
MdHAG15	MD06G1040400	--	--	--	--	GO:0003824//GO:0016410//GO:0008270//GO:0003676//GO:0097159//GO:0046914//GO:0003674//GO:0016746//GO:0016740//GO:1901363//GO:0043169//GO:0005488//GO:0043167//GO:0016747//GO:0008080//GO:0046872//GO:0016407	catalytic activity//N-acyltransferase activity//zinc ion binding//nucleic acid binding//organic cyclic compound binding//transition metal ion binding//molecular_function//transferase activity, transferring acyl groups//transferase activity//heterocyclic compound binding//cation binding//binding//ion binding//transferase activity, transferring acyl groups other than amino-acyl groups//N-acetyltran…	K00621 glucosamine-phosphate N-acetyltransferase [EC:2.3.1.4] | (RefSeq) glucosamine 6-phosphate N-acetyltransferase-like	sp|Q9LFU9|GNA1_ARATH Glucosamine 6-phosphate N-acetyltransferase OS=Arabidopsis thaliana GN=GNA1 PE=1 SV=1//6.66724e-69
MdHAG16	MD06G1234100	GO:0006807//GO:0044271//GO:1901576//GO:0044267//GO:0008152//GO:0044249//GO:0044260//GO:0044237//GO:0043170//GO:0034641//GO:0009058//GO:0043604//GO:0043603//GO:0043043//GO:0006518//GO:0019538//GO:0044238//GO:1901566//GO:0008150//GO:0006412//GO:0009059//GO:0010467//GO:1901564//GO:0009987//GO:0034645//GO:0071704	nitrogen compound metabolic process//cellular nitrogen compound biosynthetic process//organic substance biosynthetic process//cellular protein metabolic process//metabolic process//cellular biosynthetic process//cellular macromolecule metabolic process//cellular metabolic process//macromolecule metabolic process//cellular nitrogen compound metabolic process//biosynthetic process//amide biosynthet…	GO:0044446//GO:0043226//GO:0030529//GO:0005622//GO:0015934//GO:0005575//GO:0043228//GO:0043229//GO:0044444//GO:0005840//GO:0044391//GO:0044464//GO:0005623//GO:0005737//GO:0044422//GO:0044424//GO:0043232//GO:0032991	intracellular organelle part//organelle//ribonucleoprotein complex//intracellular//large ribosomal subunit//cellular_component//non-membrane-bounded organelle//intracellular organelle//cytoplasmic part//ribosome//ribosomal subunit//cell part//cell//cytoplasm//organelle part//intracellular part//intracellular non-membrane-bounded organelle//macromolecular complex	GO:0016407//GO:0005198//GO:0016747//GO:0008080//GO:0004857//GO:0003735//GO:0008073//GO:0016746//GO:0098772//GO:0016740//GO:0003674//GO:0030234//GO:0003824//GO:0042979//GO:0016410	acetyltransferase activity//structural molecule activity//transferase activity, transferring acyl groups other than amino-acyl groups//N-acetyltransferase activity//enzyme inhibitor activity//structural constituent of ribosome//ornithine decarboxylase inhibitor activity//transferase activity, transferring acyl groups//molecular function regulator//transferase activity//molecular_function//enzyme …	K20794 N-alpha-acetyltransferase 40 [EC:2.3.1.257] | (RefSeq) N-alpha-acetyltransferase 40-like	sp|Q6NUH2|NAA40_XENLA N-alpha-acetyltransferase 40 OS=Xenopus laevis GN=naa40 PE=2 SV=1//5.69106e-21
MdHAG17	MD07G1016800	GO:0015749//GO:1902578//GO:0071702//GO:0006810//GO:0008150//GO:0044699//GO:0051179//GO:0008643//GO:0008645//GO:0051234//GO:0044765	monosaccharide transport//single-organism localization//organic substance transport//transport//biological_process//single-organism process//localization//carbohydrate transport//hexose transport//establishment of localization//single-organism transport	GO:0031224//GO:0016020//GO:0005887//GO:0044464//GO:0031226//GO:0005623//GO:0071944//GO:0005886//GO:0044459//GO:0005575//GO:0044425//GO:0016021	intrinsic component of membrane//membrane//integral component of plasma membrane//cell part//intrinsic component of plasma membrane//cell//cell periphery//plasma membrane//plasma membrane part//cellular_component//membrane part//integral component of membrane	GO:0015149//GO:0016746//GO:0016740//GO:0003674//GO:0005215//GO:0022857//GO:0022891//GO:0003824//GO:1901476//GO:0016410//GO:0016407//GO:0022892//GO:0051119//GO:0016747//GO:0015153//GO:0008080//GO:0015145//GO:0015144	hexose transmembrane transporter activity//transferase activity, transferring acyl groups//transferase activity//molecular_function//transporter activity//transmembrane transporter activity//substrate-specific transmembrane transporter activity//catalytic activity//carbohydrate transporter activity//N-acyltransferase activity//acetyltransferase activity//substrate-specific transporter activity//s…	--	sp|Q9BSU3|NAA11_HUMAN N-alpha-acetyltransferase 11 OS=Homo sapiens GN=NAA11 PE=1 SV=3//2.44841e-60
MdHAG18	MD07G1016300	--	--	--	--	GO:0016747//GO:0008080//GO:0016407//GO:0003824//GO:0016410//GO:0003674//GO:0016746//GO:0016740	transferase activity, transferring acyl groups other than amino-acyl groups//N-acetyltransferase activity//acetyltransferase activity//catalytic activity//N-acyltransferase activity//molecular_function//transferase activity, transferring acyl groups//transferase activity	--	sp|Q9BSU3|NAA11_HUMAN N-alpha-acetyltransferase 11 OS=Homo sapiens GN=NAA11 PE=1 SV=3//1.21792e-55
MdHAG19	MD07G1023300	GO:0032502//GO:0007275//GO:0008150//GO:0044767//GO:0044707//GO:0032501//GO:0044699	developmental process//multicellular organismal development//biological_process//single-organism developmental process//single-multicellular organism process//multicellular organismal process//single-organism process	GO:0042600//GO:0030312//GO:0071944//GO:0044464//GO:0005623//GO:0005575	chorion//external encapsulating structure//cell periphery//cell part//cell//cellular_component	GO:0003824//GO:0016410//GO:0003674//GO:0016746//GO:0016740//GO:0016747//GO:0008080//GO:0016407	catalytic activity//N-acyltransferase activity//molecular_function//transferase activity, transferring acyl groups//transferase activity//transferase activity, transferring acyl groups other than amino-acyl groups//N-acetyltransferase activity//acetyltransferase activity	--	sp|Q9BSU3|NAA11_HUMAN N-alpha-acetyltransferase 11 OS=Homo sapiens GN=NAA11 PE=1 SV=3//1.4817e-64
MdHAG20	MD07G1174400	--	--	--	--	GO:0003824//GO:0016410//GO:0003674//GO:0016746//GO:0016740//GO:0016747//GO:0008080//GO:0016407	catalytic activity//N-acyltransferase activity//molecular_function//transferase activity, transferring acyl groups//transferase activity//transferase activity, transferring acyl groups other than amino-acyl groups//N-acetyltransferase activity//acetyltransferase activity	no KO assigned | (RefSeq) uncharacterized LOC103420999	-//-
MdHAG21	MD07G1238600	--	--	--	--	GO:0008080//GO:0016747//GO:0003674//GO:0016410//GO:0003824//GO:0016407//GO:0016740//GO:0016746	N-acetyltransferase activity//transferase activity, transferring acyl groups other than amino-acyl groups//molecular_function//N-acyltransferase activity//catalytic activity//acetyltransferase activity//transferase activity//transferase activity, transferring acyl groups	--	-//-
MdHAG22	MD07G1309700	--	--	--	--	GO:0016407//GO:0016747//GO:0004379//GO:0008080//GO:0019107//GO:0016746//GO:0016740//GO:0003674//GO:0003824//GO:0016410	acetyltransferase activity//transferase activity, transferring acyl groups other than amino-acyl groups//glycylpeptide N-tetradecanoyltransferase activity//N-acetyltransferase activity//myristoyltransferase activity//transferase activity, transferring acyl groups//transferase activity//molecular_function//catalytic activity//N-acyltransferase activity	K21121 N-alpha-acetyltransferase 60 [EC:2.3.1.259] | (RefSeq) histone acetyltransferase MCC1	sp|Q9M8T9|MCC1_ARATH Histone acetyltransferase MCC1 OS=Arabidopsis thaliana GN=MCC1 PE=2 SV=1//6.04969e-97
MdHAG23	MD08G1142000	--	--	--	--	GO:0016740//GO:0016746//GO:0016410//GO:0003824//GO:0003674//GO:0016407//GO:0008080//GO:0016747	transferase activity//transferase activity, transferring acyl groups//N-acyltransferase activity//catalytic activity//molecular_function//acetyltransferase activity//N-acetyltransferase activity//transferase activity, transferring acyl groups other than amino-acyl groups	--	sp|Q6GP53|NAA50_XENLA N-alpha-acetyltransferase 50 OS=Xenopus laevis GN=naa50 PE=2 SV=1//1.16799e-28
MdHAG24	MD09G1002300	--	--	--	--	GO:0016740//GO:0016746//GO:0003674//GO:0016410//GO:0003824//GO:0016407//GO:0008080//GO:0016747	transferase activity//transferase activity, transferring acyl groups//molecular_function//N-acyltransferase activity//catalytic activity//acetyltransferase activity//N-acetyltransferase activity//transferase activity, transferring acyl groups other than amino-acyl groups	K00670 N-alpha-acetyltransferase 30 [EC:2.3.1.256] | (RefSeq) N-alpha-acetyltransferase MAK3-like	sp|O80438|MAK3_ARATH N-alpha-acetyltransferase MAK3 OS=Arabidopsis thaliana GN=MAK3 PE=2 SV=1//2.7677e-93
MdHAG25	MD09G1120700	--	--	--	--	GO:0016740//GO:0016746//GO:0016410//GO:0003824//GO:0003674//GO:0016407//GO:0008080//GO:0016747	transferase activity//transferase activity, transferring acyl groups//N-acyltransferase activity//catalytic activity//molecular_function//acetyltransferase activity//N-acetyltransferase activity//transferase activity, transferring acyl groups other than amino-acyl groups	no KO assigned | (RefSeq) N-acetyltransferase 9-like protein	sp|A7SLC8|NAT9_NEMVE N-acetyltransferase 9-like protein OS=Nematostella vectensis GN=nat9 PE=3 SV=1//1.88456e-61
MdHAG26	MD09G1224900	--	--	--	--	GO:0016407//GO:0016747//GO:0008080//GO:0016746//GO:0016740//GO:0003824//GO:0016410//GO:0003674	acetyltransferase activity//transferase activity, transferring acyl groups other than amino-acyl groups//N-acetyltransferase activity//transferase activity, transferring acyl groups//transferase activity//catalytic activity//N-acyltransferase activity//molecular_function	--	sp|Q42381|HLS1_ARATH Probable N-acetyltransferase HLS1 OS=Arabidopsis thaliana GN=HLS1 PE=1 SV=1//3.74845e-122
MdHAG27	MD09G1249800	--	--	--	--	GO:0016747//GO:0008080//GO:0016407//GO:0003824//GO:0016410//GO:0003674//GO:0016746//GO:0016740	transferase activity, transferring acyl groups other than amino-acyl groups//N-acetyltransferase activity//acetyltransferase activity//catalytic activity//N-acyltransferase activity//molecular_function//transferase activity, transferring acyl groups//transferase activity	--	sp|Q976C3|Y258_SULTO Uncharacterized N-acetyltransferase STK_02580 OS=Sulfolobus tokodaii (strain DSM 16993 / JCM 10545 / NBRC 100140 / 7) GN=STK_02580 PE=3 SV=1//6.14813e-11
MdHAG28	MD10G1193500	GO:0001503//GO:0044699//GO:0032501//GO:0044707//GO:0008150	ossification//single-organism process//multicellular organismal process//single-multicellular organism process//biological_process	GO:0005575//GO:0016020	cellular_component//membrane	GO:0016407//GO:0008080//GO:0016747//GO:0005488//GO:0000772//GO:0005515//GO:0016740//GO:0016746//GO:0005102//GO:0003674//GO:0016410//GO:0005186//GO:0003824	acetyltransferase activity//N-acetyltransferase activity//transferase activity, transferring acyl groups other than amino-acyl groups//binding//mating pheromone activity//protein binding//transferase activity//transferase activity, transferring acyl groups//receptor binding//molecular_function//N-acyltransferase activity//pheromone activity//catalytic activity	--	sp|Q9AR19|GCN5_ARATH Histone acetyltransferase GCN5 OS=Arabidopsis thaliana GN=HAG1 PE=1 SV=1//0
MdHAG29	MD11G1067900	--	--	--	--	GO:0016740//GO:0016746//GO:0003674//GO:0016410//GO:0003824//GO:0016407//GO:0008080//GO:0016747	transferase activity//transferase activity, transferring acyl groups//molecular_function//N-acyltransferase activity//catalytic activity//acetyltransferase activity//N-acetyltransferase activity//transferase activity, transferring acyl groups other than amino-acyl groups	--	sp|O64815|HLS1L_ARATH Probable N-acetyltransferase HLS1-like OS=Arabidopsis thaliana GN=At2g23060 PE=2 SV=1//5.34721e-116
MdHAG30	MD11G1284200	GO:0044260//GO:0018130//GO:0006139//GO:0032501//GO:0044249//GO:0008152//GO:0044699//GO:0051171//GO:0044271//GO:0006807//GO:0050794//GO:1901576//GO:0019438//GO:0048511//GO:0097659//GO:0006725//GO:0009058//GO:0006351//GO:0046483//GO:0060255//GO:2000112//GO:0032774//GO:0009889//GO:0010556//GO:0031323//GO:0044707//GO:1901360//GO:2001141//GO:0034641//GO:0006355//GO:0044237//GO:0032922//GO:0043170//GO:…	cellular macromolecule metabolic process//heterocycle biosynthetic process//nucleobase-containing compound metabolic process//multicellular organismal process//cellular biosynthetic process//metabolic process//single-organism process//regulation of nitrogen compound metabolic process//cellular nitrogen compound biosynthetic process//nitrogen compound metabolic process//regulation of cellular proc…	--	--	GO:0044212//GO:0000975//GO:0016407//GO:0016747//GO:0003677//GO:0008080//GO:0000976//GO:0016746//GO:0016740//GO:1901363//GO:0043565//GO:0005488//GO:0003824//GO:0016410//GO:0001067//GO:0097159//GO:0003676//GO:0003674	transcription regulatory region DNA binding//regulatory region DNA binding//acetyltransferase activity//transferase activity, transferring acyl groups other than amino-acyl groups//DNA binding//N-acetyltransferase activity//transcription regulatory region sequence-specific DNA binding//transferase activity, transferring acyl groups//transferase activity//heterocyclic compound binding//sequence-sp…	K17972 N-terminal acetyltransferase B complex catalytic subunit [EC:2.3.1.254] | (RefSeq) N-alpha-acetyltransferase 20-like	sp|Q8SSN5|NAA20_DICDI N-alpha-acetyltransferase 20 OS=Dictyostelium discoideum GN=nat5 PE=3 SV=2//2.00574e-68
MdHAG31	MD12G1036200	--	--	--	--	GO:0043169//GO:0005488//GO:1901363//GO:0016740//GO:0016746//GO:0003674//GO:0003676//GO:0097159//GO:0046914//GO:0008270//GO:0016410//GO:0003824//GO:0016407//GO:0046872//GO:0008080//GO:0016747//GO:0043167	cation binding//binding//heterocyclic compound binding//transferase activity//transferase activity, transferring acyl groups//molecular_function//nucleic acid binding//organic cyclic compound binding//transition metal ion binding//zinc ion binding//N-acyltransferase activity//catalytic activity//acetyltransferase activity//metal ion binding//N-acetyltransferase activity//transferase activity, tra…	--	sp|Q9LFU9|GNA1_ARATH Glucosamine 6-phosphate N-acetyltransferase OS=Arabidopsis thaliana GN=GNA1 PE=1 SV=1//6.51018e-23
MdHAG32	MD12G1192400	GO:0009058//GO:0006725//GO:0046483//GO:0006351//GO:0031323//GO:0010556//GO:0009889//GO:0032774//GO:2000112//GO:0060255//GO:0043170//GO:0044237//GO:0006355//GO:0034641//GO:2001141//GO:1901360//GO:0044249//GO:0006139//GO:0018130//GO:0044260//GO:0019438//GO:1901576//GO:0050794//GO:0006807//GO:0044271//GO:0051171//GO:0008152//GO:0097659//GO:0019222//GO:0009987//GO:0065007//GO:0071704//GO:0034645//GO:…	biosynthetic process//cellular aromatic compound metabolic process//heterocycle metabolic process//transcription, DNA-templated//regulation of cellular metabolic process//regulation of macromolecule biosynthetic process//regulation of biosynthetic process//RNA biosynthetic process//regulation of cellular macromolecule biosynthetic process//regulation of macromolecule metabolic process//macromolec…	--	--	GO:0016747//GO:0008080//GO:0016407//GO:0003824//GO:0016410//GO:0003674//GO:0016746//GO:0016740	transferase activity, transferring acyl groups other than amino-acyl groups//N-acetyltransferase activity//acetyltransferase activity//catalytic activity//N-acyltransferase activity//molecular_function//transferase activity, transferring acyl groups//transferase activity	no KO assigned | (RefSeq) acetyltransferase NSI	sp|Q7X9V3|NSI_ARATH Acetyltransferase NSI OS=Arabidopsis thaliana GN=NSI PE=1 SV=1//8.63004e-93
MdHAG33	MD12G1234800	--	--	--	--	GO:0016740//GO:0016746//GO:0003674//GO:0016410//GO:0003824//GO:0016407//GO:0008080//GO:0016747	transferase activity//transferase activity, transferring acyl groups//molecular_function//N-acyltransferase activity//catalytic activity//acetyltransferase activity//N-acetyltransferase activity//transferase activity, transferring acyl groups other than amino-acyl groups	--	sp|O34569|YOAA_BACSU Uncharacterized N-acetyltransferase YoaA OS=Bacillus subtilis (strain 168) GN=yoaA PE=3 SV=2//1.04963e-14
MdHAG34	MD13G1053400	--	--	--	--	GO:0016740//GO:0016746//GO:0003674//GO:0016410//GO:0003824//GO:0016407//GO:0008080//GO:0016747	transferase activity//transferase activity, transferring acyl groups//molecular_function//N-acyltransferase activity//catalytic activity//acetyltransferase activity//N-acetyltransferase activity//transferase activity, transferring acyl groups other than amino-acyl groups	--	sp|P51192|YCF52_PORPU Uncharacterized N-acetyltransferase ycf52 OS=Porphyra purpurea GN=ycf52 PE=3 SV=1//7.8571e-33
MdHAG35	MD13G1088000	--	--	GO:0016020//GO:0031224//GO:0005575//GO:0044425//GO:0016021	membrane//intrinsic component of membrane//cellular_component//membrane part//integral component of membrane	GO:0016746//GO:0016740//GO:0003824//GO:0016410//GO:0003674//GO:0016407//GO:0016747//GO:0008080	transferase activity, transferring acyl groups//transferase activity//catalytic activity//N-acyltransferase activity//molecular_function//acetyltransferase activity//transferase activity, transferring acyl groups other than amino-acyl groups//N-acetyltransferase activity	no KO assigned | (RefSeq) uncharacterized LOC103451935	-//-
MdHAG36	MD13G1155300	--	--	--	--	GO:0008080//GO:0016747//GO:0016407//GO:0016410//GO:0003824//GO:0003674//GO:0016740//GO:0016746	N-acetyltransferase activity//transferase activity, transferring acyl groups other than amino-acyl groups//acetyltransferase activity//N-acyltransferase activity//catalytic activity//molecular_function//transferase activity//transferase activity, transferring acyl groups	no KO assigned | (RefSeq) probable N-acetyltransferase HLS1	sp|O64815|HLS1L_ARATH Probable N-acetyltransferase HLS1-like OS=Arabidopsis thaliana GN=At2g23060 PE=2 SV=1//2.02393e-65
MdHAG37	MD13G1195500	--	--	--	--	GO:0016747//GO:0008080//GO:0016407//GO:0003674//GO:0003824//GO:0016410//GO:0016746//GO:0016740	transferase activity, transferring acyl groups other than amino-acyl groups//N-acetyltransferase activity//acetyltransferase activity//molecular_function//catalytic activity//N-acyltransferase activity//transferase activity, transferring acyl groups//transferase activity	no KO assigned | (RefSeq) uncharacterized LOC103453141	sp|P05332|YP20_BACLI Uncharacterized N-acetyltransferase p20 OS=Bacillus licheniformis GN=p20 PE=3 SV=1//2.76228e-15
MdHAG38	MD13G1195600	--	--	--	--	GO:0003674//GO:0016410//GO:0003824//GO:0016740//GO:0016746//GO:0008080//GO:0016747//GO:0016407	molecular_function//N-acyltransferase activity//catalytic activity//transferase activity//transferase activity, transferring acyl groups//N-acetyltransferase activity//transferase activity, transferring acyl groups other than amino-acyl groups//acetyltransferase activity	--	-//-
MdHAG39	MD14G1023000	--	--	--	--	GO:0016746//GO:0016740//GO:1901363//GO:0005488//GO:0043169//GO:0003824//GO:0016410//GO:0008270//GO:0046914//GO:0003676//GO:0097159//GO:0003674//GO:0016407//GO:0043167//GO:0016747//GO:0008080//GO:0046872	transferase activity, transferring acyl groups//transferase activity//heterocyclic compound binding//binding//cation binding//catalytic activity//N-acyltransferase activity//zinc ion binding//transition metal ion binding//nucleic acid binding//organic cyclic compound binding//molecular_function//acetyltransferase activity//ion binding//transferase activity, transferring acyl groups other than ami…	K00621 glucosamine-phosphate N-acetyltransferase [EC:2.3.1.4] | (RefSeq) glucosamine 6-phosphate N-acetyltransferase-like	sp|Q9LFU9|GNA1_ARATH Glucosamine 6-phosphate N-acetyltransferase OS=Arabidopsis thaliana GN=GNA1 PE=1 SV=1//6.12395e-61
MdHAG40	MD14G1163700	--	--	--	--	GO:0003674//GO:0016410//GO:0003824//GO:0005488//GO:0016740//GO:0016746//GO:0008080//GO:0016747//GO:0051540//GO:0016407//GO:0051536	molecular_function//N-acyltransferase activity//catalytic activity//binding//transferase activity//transferase activity, transferring acyl groups//N-acetyltransferase activity//transferase activity, transferring acyl groups other than amino-acyl groups//metal cluster binding//acetyltransferase activity//iron-sulfur cluster binding	K07739 elongator complex protein 3 [EC:2.3.1.48] | (RefSeq) elongator complex protein 3-like	sp|Q93ZR1|ELP3_ARATH Elongator complex protein 3 OS=Arabidopsis thaliana GN=HAG3 PE=1 SV=1//0
MdHAG41	MD14G1240800	--	--	--	--	GO:0004857//GO:0016407//GO:0008073//GO:0098772//GO:0016746//GO:0016740//GO:0016747//GO:0003674//GO:0008080//GO:0030234//GO:0003824//GO:0042979//GO:0016410	enzyme inhibitor activity//acetyltransferase activity//ornithine decarboxylase inhibitor activity//molecular function regulator//transferase activity, transferring acyl groups//transferase activity//transferase activity, transferring acyl groups other than amino-acyl groups//molecular_function//N-acetyltransferase activity//enzyme regulator activity//catalytic activity//ornithine decarboxylase re…	K20794 N-alpha-acetyltransferase 40 [EC:2.3.1.257] | (RefSeq) N-alpha-acetyltransferase 40-like	sp|Q568K5|NAA40_DANRE N-alpha-acetyltransferase 40 OS=Danio rerio GN=naa40 PE=2 SV=1//8.29202e-19
MdHAG42	MD15G1118400	--	--	--	--	GO:0016747//GO:0008080//GO:0016407//GO:0003674//GO:0003824//GO:0016410//GO:0016746//GO:0016740	transferase activity, transferring acyl groups other than amino-acyl groups//N-acetyltransferase activity//acetyltransferase activity//molecular_function//catalytic activity//N-acyltransferase activity//transferase activity, transferring acyl groups//transferase activity	K20793 N-alpha-acetyltransferase 50 [EC:2.3.1.258] | (RefSeq) N-alpha-acetyltransferase 50-like	sp|Q6GP53|NAA50_XENLA N-alpha-acetyltransferase 50 OS=Xenopus laevis GN=naa50 PE=2 SV=1//8.02365e-51
MdHAG43	MD15G1202500	GO:0044249//GO:0016043//GO:0043933//GO:0044260//GO:0018130//GO:0006139//GO:0097659//GO:0044271//GO:0006807//GO:0050794//GO:1901576//GO:0019438//GO:0008152//GO:0044699//GO:0051171//GO:0046483//GO:0006351//GO:0006725//GO:0009058//GO:0000003//GO:0006355//GO:0044237//GO:0043170//GO:1901360//GO:2001141//GO:0034641//GO:0009889//GO:0010556//GO:0031323//GO:0051276//GO:0060255//GO:2000112//GO:0030436//GO:…	cellular biosynthetic process//cellular component organization//macromolecular complex subunit organization//cellular macromolecule metabolic process//heterocycle biosynthetic process//nucleobase-containing compound metabolic process//nucleic acid-templated transcription//cellular nitrogen compound biosynthetic process//nitrogen compound metabolic process//regulation of cellular process//organic …	GO:0042763//GO:0005575//GO:0042601//GO:0005623//GO:0044464	intracellular immature spore//cellular_component//endospore-forming forespore//cell//cell part	GO:0008121//GO:0016681//GO:0022892//GO:0015077//GO:0016407//GO:0004527//GO:0022890//GO:0008080//GO:0016491//GO:0016747//GO:0008408//GO:0034212//GO:0016740//GO:0016746//GO:0016679//GO:0004402//GO:0016787//GO:0016410//GO:0008324//GO:0015078//GO:0003824//GO:0005215//GO:0004518//GO:0016788//GO:0022891//GO:0022857//GO:0061733//GO:0003674//GO:0015075	ubiquinol-cytochrome-c reductase activity//oxidoreductase activity, acting on diphenols and related substances as donors, cytochrome as acceptor//substrate-specific transporter activity//monovalent inorganic cation transmembrane transporter activity//acetyltransferase activity//exonuclease activity//inorganic cation transmembrane transporter activity//N-acetyltransferase activity//oxidoreductase …	K11303 histone acetyltransferase 1 [EC:2.3.1.48] | (RefSeq) histone acetyltransferase type B catalytic subunit	sp|Q9FJT8|HATB_ARATH Histone acetyltransferase type B catalytic subunit OS=Arabidopsis thaliana GN=HAG2 PE=2 SV=1//0
MdHAG44	MD15G1217100	--	--	--	--	GO:0008080//GO:0016747//GO:0016779//GO:0016407//GO:0016772//GO:0003674//GO:0016410//GO:0003824//GO:0016740//GO:0016746	N-acetyltransferase activity//transferase activity, transferring acyl groups other than amino-acyl groups//nucleotidyltransferase activity//acetyltransferase activity//transferase activity, transferring phosphorus-containing groups//molecular_function//N-acyltransferase activity//catalytic activity//transferase activity//transferase activity, transferring acyl groups	--	-//-
MdHAG45	MD15G1295100	--	--	--	--	GO:0016740//GO:0016746//GO:0016410//GO:0003824//GO:0003674//GO:0016407//GO:0008080//GO:0016747	transferase activity//transferase activity, transferring acyl groups//N-acyltransferase activity//catalytic activity//molecular_function//acetyltransferase activity//N-acetyltransferase activity//transferase activity, transferring acyl groups other than amino-acyl groups	no KO assigned | (RefSeq) probable N-acetyltransferase HLS1	sp|O64815|HLS1L_ARATH Probable N-acetyltransferase HLS1-like OS=Arabidopsis thaliana GN=At2g23060 PE=2 SV=1//0
MdHAG46	MD15G1298200	--	--	--	--	GO:0016747//GO:0008080//GO:0016407//GO:0003824//GO:0016410//GO:0003674//GO:0016746//GO:0016740	transferase activity, transferring acyl groups other than amino-acyl groups//N-acetyltransferase activity//acetyltransferase activity//catalytic activity//N-acyltransferase activity//molecular_function//transferase activity, transferring acyl groups//transferase activity	--	sp|B5X4Z4|NAGS2_ARATH Probable amino-acid acetyltransferase NAGS2, chloroplastic OS=Arabidopsis thaliana GN=NAGS2 PE=2 SV=1//0
MdHAG47	MD16G1088300	--	--	--	--	GO:0003824//GO:0016410//GO:0003674//GO:0016746//GO:0016740//GO:0016747//GO:0008080//GO:0016407	catalytic activity//N-acyltransferase activity//molecular_function//transferase activity, transferring acyl groups//transferase activity//transferase activity, transferring acyl groups other than amino-acyl groups//N-acetyltransferase activity//acetyltransferase activity	no KO assigned | (RefSeq) uncharacterized LOC103402986	-//-
MdHAG48	MD16G1196400	--	--	--	--	GO:0016407//GO:0016747//GO:0008080//GO:0016746//GO:0016740//GO:0003674//GO:0003824//GO:0016410	acetyltransferase activity//transferase activity, transferring acyl groups other than amino-acyl groups//N-acetyltransferase activity//transferase activity, transferring acyl groups//transferase activity//molecular_function//catalytic activity//N-acyltransferase activity	--	sp|P05332|YP20_BACLI Uncharacterized N-acetyltransferase p20 OS=Bacillus licheniformis GN=p20 PE=3 SV=1//1.58029e-09
MdHAG49	MD16G1196500	--	--	--	--	GO:0008080//GO:0016747//GO:0016407//GO:0016410//GO:0003824//GO:0003674//GO:0016740//GO:0016746	N-acetyltransferase activity//transferase activity, transferring acyl groups other than amino-acyl groups//acetyltransferase activity//N-acyltransferase activity//catalytic activity//molecular_function//transferase activity//transferase activity, transferring acyl groups	no KO assigned | (RefSeq) uncharacterized LOC103453141	sp|P05332|YP20_BACLI Uncharacterized N-acetyltransferase p20 OS=Bacillus licheniformis GN=p20 PE=3 SV=1//4.47027e-20
MdHAG50	MD16G1262600	--	--	--	--	GO:0016407//GO:0016747//GO:0008080//GO:0016746//GO:0016740//GO:0003824//GO:0016410//GO:0003674	acetyltransferase activity//transferase activity, transferring acyl groups other than amino-acyl groups//N-acetyltransferase activity//transferase activity, transferring acyl groups//transferase activity//catalytic activity//N-acyltransferase activity//molecular_function	no KO assigned | (RefSeq) uncharacterized LOC103403564	-//-
HAM gene family
MdHAM01	MD08G1173300	GO:0010467//GO:0090304//GO:0009987//GO:0019222//GO:0065007//GO:0034645//GO:0071704//GO:0080090//GO:0031326//GO:0019219//GO:1901362//GO:1903506//GO:0050789//GO:0044238//GO:0051252//GO:0008150//GO:0016070//GO:0034654//GO:0010468//GO:0009059//GO:0009889//GO:0010556//GO:0031323//GO:0060255//GO:2000112//GO:0032774//GO:0006355//GO:0044237//GO:0043170//GO:1901360//GO:0034641//GO:2001141//GO:0006725//GO:…	gene expression//nucleic acid metabolic process//cellular process//regulation of metabolic process//biological regulation//cellular macromolecule biosynthetic process//organic substance metabolic process//regulation of primary metabolic process//regulation of cellular biosynthetic process//regulation of nucleobase-containing compound metabolic process//organic cyclic compound biosynthetic process…	--	--	GO:0003674//GO:0097159//GO:0003676//GO:0046914//GO:0003824//GO:0008270//GO:0016410//GO:0043169//GO:0005488//GO:0016746//GO:1901363//GO:0016740//GO:0016747//GO:0046872//GO:0008080//GO:0043167//GO:0016407	molecular_function//organic cyclic compound binding//nucleic acid binding//transition metal ion binding//catalytic activity//zinc ion binding//N-acyltransferase activity//cation binding//binding//transferase activity, transferring acyl groups//heterocyclic compound binding//transferase activity//transferase activity, transferring acyl groups other than amino-acyl groups//metal ion binding//N-acet…	K11308 histone acetyltransferase MYST1 [EC:2.3.1.48] | (RefSeq) histone acetyltransferase of the MYST family 2-like	sp|Q9FLF7|MYST1_ARATH Histone acetyltransferase of the MYST family 1 OS=Arabidopsis thaliana GN=HAM1 PE=1 SV=1//0
MdHAM02	MD15G1358600	GO:0097659//GO:0051171//GO:0008152//GO:0006807//GO:0050794//GO:0044271//GO:0019438//GO:1901576//GO:0006139//GO:0018130//GO:0044260//GO:0044249//GO:2001141//GO:0034641//GO:1901360//GO:0044237//GO:0006355//GO:0043170//GO:0060255//GO:0032774//GO:2000112//GO:0010556//GO:0009889//GO:0031323//GO:0006351//GO:0046483//GO:0009058//GO:0006725//GO:0019219//GO:1901362//GO:0031326//GO:0080090//GO:0034654//GO:…	nucleic acid-templated transcription//regulation of nitrogen compound metabolic process//metabolic process//nitrogen compound metabolic process//regulation of cellular process//cellular nitrogen compound biosynthetic process//aromatic compound biosynthetic process//organic substance biosynthetic process//nucleobase-containing compound metabolic process//heterocycle biosynthetic process//cellular …	--	--	GO:0016407//GO:0008080//GO:0016747//GO:0016740//GO:0016746//GO:0003674//GO:0016410//GO:0003824	acetyltransferase activity//N-acetyltransferase activity//transferase activity, transferring acyl groups other than amino-acyl groups//transferase activity//transferase activity, transferring acyl groups//molecular_function//N-acyltransferase activity//catalytic activity	K11308 histone acetyltransferase MYST1 [EC:2.3.1.48] | (RefSeq) histone acetyltransferase of the MYST family 2-like	sp|Q9LXD7|MYST2_ARATH Histone acetyltransferase of the MYST family 2 OS=Arabidopsis thaliana GN=HAM2 PE=1 SV=1//0
HAC gene family
MdHAC01	MD09G1082800	GO:0036211//GO:0080090//GO:0031326//GO:0006464//GO:0019219//GO:1901362//GO:1903506//GO:0050789//GO:0019538//GO:0044238//GO:0044710//GO:0051252//GO:0043412//GO:0008150//GO:0016070//GO:0016568//GO:0034654//GO:0010468//GO:0009059//GO:0018393//GO:0010467//GO:0090304//GO:0009987//GO:0006996//GO:0019222//GO:0018394//GO:0065007//GO:0043543//GO:0006473//GO:0006325//GO:0034645//GO:0071840//GO:0071704//GO:…	protein modification process//regulation of primary metabolic process//regulation of cellular biosynthetic process//cellular protein modification process//regulation of nucleobase-containing compound metabolic process//organic cyclic compound biosynthetic process//regulation of nucleic acid-templated transcription//regulation of biological process//protein metabolic process//primary metabolic pro…	GO:0043231//GO:0044464//GO:0005623//GO:0043227//GO:0044424//GO:0043226//GO:0005634//GO:0005622//GO:0005575//GO:0043229	intracellular membrane-bounded organelle//cell part//cell//membrane-bounded organelle//intracellular part//organelle//nucleus//intracellular//cellular_component//intracellular organelle	GO:0005515//GO:0043169//GO:0005488//GO:0004402//GO:0016746//GO:0034212//GO:0016740//GO:0061733//GO:0003674//GO:0046914//GO:0003712//GO:0003824//GO:0000989//GO:0008270//GO:0016410//GO:0016407//GO:0016747//GO:0046872//GO:0008080//GO:0043167//GO:0000988	protein binding//cation binding//binding//histone acetyltransferase activity//transferase activity, transferring acyl groups//peptide N-acetyltransferase activity//transferase activity//peptide-lysine-N-acetyltransferase activity//molecular_function//transition metal ion binding//transcription cofactor activity//catalytic activity//transcription factor activity, transcription factor binding//zinc…	K04498 E1A/CREB-binding protein [EC:2.3.1.48] | (RefSeq) histone acetyltransferase HAC12	sp|Q9C5X9|HAC1_ARATH Histone acetyltransferase HAC1 OS=Arabidopsis thaliana GN=HAC1 PE=1 SV=2//0
MdHAC02	MD09G1170000	GO:0044249//GO:0016570//GO:0016043//GO:0006139//GO:0018130//GO:0043933//GO:0044260//GO:0006807//GO:0050794//GO:0044271//GO:0016573//GO:0019438//GO:1901576//GO:0044267//GO:0044699//GO:0051171//GO:0008152//GO:0097659//GO:1902589//GO:0018205//GO:0044763//GO:0018193//GO:0009058//GO:0006725//GO:0006475//GO:0046483//GO:0006351//GO:0010556//GO:0009889//GO:0031323//GO:0060255//GO:0051276//GO:0032774//GO:…	cellular biosynthetic process//histone modification//cellular component organization//nucleobase-containing compound metabolic process//heterocycle biosynthetic process//macromolecular complex subunit organization//cellular macromolecule metabolic process//nitrogen compound metabolic process//regulation of cellular process//cellular nitrogen compound biosynthetic process//histone acetylation//aro…	GO:0005575//GO:0044425//GO:0016021//GO:0043229//GO:0043226//GO:0005634//GO:0005622//GO:0016020//GO:0044464//GO:0005623//GO:0043231//GO:0031224//GO:0043227//GO:0044424	cellular_component//membrane part//integral component of membrane//intracellular organelle//organelle//nucleus//intracellular//membrane//cell part//cell//intracellular membrane-bounded organelle//intrinsic component of membrane//membrane-bounded organelle//intracellular part	GO:0016407//GO:0043167//GO:0000988//GO:0003677//GO:0016747//GO:0046872//GO:0008080//GO:0016746//GO:1901363//GO:0016740//GO:0034212//GO:0005515//GO:0043169//GO:0004402//GO:0005488//GO:0003824//GO:0000989//GO:0008270//GO:0016410//GO:0061733//GO:0003674//GO:0046914//GO:0003676//GO:0097159//GO:0003712	acetyltransferase activity//ion binding//transcription factor activity, protein binding//DNA binding//transferase activity, transferring acyl groups other than amino-acyl groups//metal ion binding//N-acetyltransferase activity//transferase activity, transferring acyl groups//heterocyclic compound binding//transferase activity//peptide N-acetyltransferase activity//protein binding//cation binding/…	K04498 E1A/CREB-binding protein [EC:2.3.1.48] | (RefSeq) histone acetyltransferase HAC1-like	sp|Q9C5X9|HAC1_ARATH Histone acetyltransferase HAC1 OS=Arabidopsis thaliana GN=HAC1 PE=1 SV=2//5.86321e-50
MdHAC03	MD17G1073200	GO:0018394//GO:0009150//GO:0006996//GO:0019222//GO:0009987//GO:0009167//GO:0009058//GO:0046390//GO:0006725//GO:0090407//GO:0044763//GO:0019693//GO:0018193//GO:0071704//GO:0009127//GO:0009168//GO:0071840//GO:0006351//GO:0006325//GO:0034645//GO:0009259//GO:0006473//GO:0043543//GO:0046483//GO:0009124//GO:1901293//GO:0065007//GO:0006475//GO:0032774//GO:2000112//GO:0018393//GO:0010467//GO:0060255//GO:…	peptidyl-lysine acetylation//purine ribonucleotide metabolic process//organelle organization//regulation of metabolic process//cellular process//purine ribonucleoside monophosphate metabolic process//biosynthetic process//ribose phosphate biosynthetic process//cellular aromatic compound metabolic process//organophosphate biosynthetic process//single-organism cellular process//ribose phosphate met…	GO:0044424//GO:0005575//GO:0043227//GO:0043229//GO:0005622//GO:0005634//GO:0043226//GO:0044464//GO:0005623//GO:0043231	intracellular part//cellular_component//membrane-bounded organelle//intracellular organelle//intracellular//nucleus//organelle//cell part//cell//intracellular membrane-bounded organelle	GO:0003824//GO:0097367//GO:0043167//GO:0019001//GO:0000166//GO:0017076//GO:0032549//GO:1901265//GO:0000988//GO:0016410//GO:0032561//GO:0016787//GO:0032555//GO:0032553//GO:0000989//GO:0016842//GO:0008270//GO:0046914//GO:0097159//GO:0016747//GO:0004018//GO:0003674//GO:0061733//GO:0008080//GO:0003924//GO:0016829//GO:0001883//GO:0003712//GO:0046872//GO:0017111//GO:0016746//GO:0001882//GO:0043168//GO:…	catalytic activity//carbohydrate derivative binding//ion binding//guanyl nucleotide binding//nucleotide binding//purine nucleotide binding//ribonucleoside binding//nucleoside phosphate binding//transcription factor activity, protein binding//N-acyltransferase activity//guanyl ribonucleotide binding//hydrolase activity//purine ribonucleotide binding//ribonucleotide binding//transcription factor ac…	K04498 E1A/CREB-binding protein [EC:2.3.1.48] | (RefSeq) uncharacterized LOC103417133	sp|Q9C5X9|HAC1_ARATH Histone acetyltransferase HAC1 OS=Arabidopsis thaliana GN=HAC1 PE=1 SV=2//0
MdHAC04	MD17G1157200	GO:0018193//GO:0044763//GO:0006725//GO:0009058//GO:0006475//GO:0046483//GO:0006351//GO:0010556//GO:0009889//GO:0031323//GO:0051276//GO:0060255//GO:0009405//GO:2000112//GO:0032774//GO:0006355//GO:0044237//GO:0043170//GO:1901360//GO:0016569//GO:0034641//GO:2001141//GO:0044249//GO:0016570//GO:0016043//GO:0044260//GO:0043933//GO:0006139//GO:0018130//GO:0044271//GO:0050794//GO:0006807//GO:1901576//GO:…	peptidyl-amino acid modification//single-organism cellular process//cellular aromatic compound metabolic process//biosynthetic process//internal protein amino acid acetylation//heterocycle metabolic process//transcription, DNA-templated//regulation of macromolecule biosynthetic process//regulation of biosynthetic process//regulation of cellular metabolic process//chromosome organization//regulati…	GO:0005575//GO:0043229//GO:0043226//GO:0005634//GO:0005622//GO:0043227//GO:0044424//GO:0044464//GO:0005623//GO:0043231//GO:0005576	cellular_component//intracellular organelle//organelle//nucleus//intracellular//membrane-bounded organelle//intracellular part//cell part//cell//intracellular membrane-bounded organelle//extracellular region	GO:0016248//GO:0043167//GO:0000988//GO:0016747//GO:0046872//GO:0008080//GO:0016407//GO:0003824//GO:0008270//GO:0000989//GO:0016410//GO:0061733//GO:0003674//GO:0046914//GO:0003712//GO:0016746//GO:0016247//GO:0098772//GO:0016740//GO:0034212//GO:0005515//GO:0043169//GO:0008200//GO:0004402//GO:0005488	channel inhibitor activity//ion binding//transcription factor activity, protein binding//transferase activity, transferring acyl groups other than amino-acyl groups//metal ion binding//N-acetyltransferase activity//acetyltransferase activity//catalytic activity//zinc ion binding//transcription factor activity, transcription factor binding//N-acyltransferase activity//peptide-lysine-N-acetyltransf…	K04498 E1A/CREB-binding protein [EC:2.3.1.48] | (RefSeq) histone acetyltransferase HAC1-like	sp|Q9C5X9|HAC1_ARATH Histone acetyltransferase HAC1 OS=Arabidopsis thaliana GN=HAC1 PE=1 SV=2//0
HAF gene family
MdHAF01	MD04G1047300	--	--	--	--	GO:0005515//GO:0005488//GO:0003674	protein binding//binding//molecular_function	K03125 transcription initiation factor TFIID subunit 1 | (RefSeq) transcription initiation factor TFIID subunit 1	sp|Q8LRK9|TAF1_ARATH Transcription initiation factor TFIID subunit 1 OS=Arabidopsis thaliana GN=TAF1 PE=1 SV=1//0
HDA gene family
MdHDA01	MD01G1005700	--	--	--	--	--	--	--	sp|Q941D6|HDA14_ARATH Histone deacetylase 14 OS=Arabidopsis thaliana GN=HDA14 PE=2 SV=1//0
MdHDA02	MD03G1137300	--	--	GO:0005575//GO:0044425//GO:0016021//GO:0016020//GO:0031224	cellular_component//membrane part//integral component of membrane//membrane//intrinsic component of membrane	GO:0003677//GO:0003674//GO:0097159//GO:0003676//GO:1901363//GO:0005488	DNA binding//molecular_function//organic cyclic compound binding//nucleic acid binding//heterocyclic compound binding//binding	--	sp|Q8H0W2|HDA9_ARATH Histone deacetylase 9 OS=Arabidopsis thaliana GN=HDA9 PE=1 SV=1//0
MdHDA03	MD03G1154900	--	--	--	--	--	--	no KO assigned | (RefSeq) histone deacetylase 8	sp|Q94EJ2|HDA8_ARATH Histone deacetylase 8 OS=Arabidopsis thaliana GN=HDA8 PE=2 SV=1//0
MdHDA04	MD04G1077800	--	--	GO:0019028//GO:0019012//GO:0005575//GO:0044423	viral capsid//virion//cellular_component//virion part	GO:0003674//GO:0005198	molecular_function//structural molecule activity	--	sp|O22446|HDA19_ARATH Histone deacetylase 19 OS=Arabidopsis thaliana GN=HDA19 PE=1 SV=2//3.93414e-34
MdHDA05	MD05G1146000	GO:0008150//GO:0006810//GO:1902578//GO:0030001//GO:0006814//GO:0006811//GO:0006812//GO:0006813//GO:0051179//GO:0015672//GO:0044699//GO:0044765//GO:0051234	biological_process//transport//single-organism localization//metal ion transport//sodium ion transport//ion transport//cation transport//potassium ion transport//localization//monovalent inorganic cation transport//single-organism process//single-organism transport//establishment of localization	GO:0043234//GO:0098533//GO:0031226//GO:0005623//GO:1904564//GO:0016020//GO:0005887//GO:0044464//GO:0031224//GO:0098796//GO:0098797//GO:0032991//GO:1990351//GO:0005886//GO:0071944//GO:0090533//GO:0005890//GO:1902495//GO:1902494//GO:0016021//GO:0005575//GO:0044425//GO:0044459	protein complex//ATPase dependent transmembrane transport complex//intrinsic component of plasma membrane//cell//Nbp35-Cfd1 ATPase complex//membrane//integral component of plasma membrane//cell part//intrinsic component of membrane//membrane protein complex//plasma membrane protein complex//macromolecular complex//transporter complex//plasma membrane//cell periphery//cation-transporting ATPase co…	--	--	K06067 histone deacetylase 1/2 [EC:3.5.1.98] | (RefSeq) histone deacetylase 19	sp|O22446|HDA19_ARATH Histone deacetylase 19 OS=Arabidopsis thaliana GN=HDA19 PE=1 SV=2//0
MdHDA06	MD05G1147700	--	--	--	--	--	--	--	sp|O22446|HDA19_ARATH Histone deacetylase 19 OS=Arabidopsis thaliana GN=HDA19 PE=1 SV=2//2.91465e-41
MdHDA07	MD05G1149000	--	--	GO:0005575//GO:0031012	cellular_component//extracellular matrix	--	--	--	sp|O22446|HDA19_ARATH Histone deacetylase 19 OS=Arabidopsis thaliana GN=HDA19 PE=1 SV=2//8.10188e-28
MdHDA08	MD06G1167500	--	--	--	--	GO:0008270//GO:0046914//GO:0003674//GO:0005488//GO:0043169//GO:0043167//GO:0046872	zinc ion binding//transition metal ion binding//molecular_function//binding//cation binding//ion binding//metal ion binding	K06067 histone deacetylase 1/2 [EC:3.5.1.98] | (RefSeq) histone deacetylase 6-like	sp|Q9FML2|HDA6_ARATH Histone deacetylase 6 OS=Arabidopsis thaliana GN=HDA6 PE=1 SV=1//0
MdHDA09	MD06G1202300	--	--	--	--	--	--	K11407 histone deacetylase 6 [EC:3.5.1.98] | (RefSeq) histone deacetylase 5-like	sp|Q8RX28|HDA5_ARATH Histone deacetylase 5 OS=Arabidopsis thaliana GN=HDA5 PE=1 SV=1//0
MdHDA10	MD06G1211800	--	--	--	--	--	--	K11407 histone deacetylase 6 [EC:3.5.1.98] | (RefSeq) histone deacetylase 15-like	sp|Q8GXJ1|HDA15_ARATH Histone deacetylase 15 OS=Arabidopsis thaliana GN=HDA15 PE=2 SV=2//0
MdHDA11	MD08G1043300	--	--	--	--	--	--	K11418 histone deacetylase 11 [EC:3.5.1.98] | (RefSeq) histone deacetylase 2	sp|Q944K3|HDA2_ARATH Histone deacetylase 2 OS=Arabidopsis thaliana GN=HDA2 PE=2 SV=2//0
MdHDA12	MD10G1145400	--	--	--	--	GO:0016740//GO:0003824//GO:0003674//GO:0008146//GO:0016782	transferase activity//catalytic activity//molecular_function//sulfotransferase activity//transferase activity, transferring sulfur-containing groups	K06067 histone deacetylase 1/2 [EC:3.5.1.98] | (RefSeq) histone deacetylase 19-like	sp|O22446|HDA19_ARATH Histone deacetylase 19 OS=Arabidopsis thaliana GN=HDA19 PE=1 SV=2//0
MdHDA13	MD11G1159400	--	--	--	--	--	--	--	sp|Q8H0W2|HDA9_ARATH Histone deacetylase 9 OS=Arabidopsis thaliana GN=HDA9 PE=1 SV=1//0
MdHDA14	MD14G1173000	--	--	--	--	GO:0043169//GO:0005488//GO:0008270//GO:0003674//GO:0046914//GO:0043167//GO:0046872	cation binding//binding//zinc ion binding//molecular_function//transition metal ion binding//ion binding//metal ion binding	K06067 histone deacetylase 1/2 [EC:3.5.1.98] | (RefSeq) histone deacetylase 6-like	sp|Q9FML2|HDA6_ARATH Histone deacetylase 6 OS=Arabidopsis thaliana GN=HDA6 PE=1 SV=1//0
MdHDA15	MD14G1211400	--	--	GO:0005575//GO:0043229//GO:0005634//GO:0005622//GO:0043226//GO:0044424//GO:0043227//GO:0044464//GO:0005623//GO:0043231	cellular_component//intracellular organelle//nucleus//intracellular//organelle//intracellular part//membrane-bounded organelle//cell part//cell//intracellular membrane-bounded organelle	--	--	K11407 histone deacetylase 6 [EC:3.5.1.98] | (RefSeq) histone deacetylase 5-like	sp|Q8RX28|HDA5_ARATH Histone deacetylase 5 OS=Arabidopsis thaliana GN=HDA5 PE=1 SV=1//0
MdHDA16	MD14G1222300	GO:0002097//GO:0090304//GO:0034227//GO:0010467//GO:0009451//GO:0071704//GO:0009987//GO:0006400//GO:0002098//GO:0008150//GO:0016070//GO:0043412//GO:0044238//GO:1901360//GO:0034470//GO:0034641//GO:0043170//GO:0006396//GO:0044237//GO:0006399//GO:0046483//GO:0006725//GO:0034660//GO:0008152//GO:0006807//GO:0044260//GO:0008033//GO:0006139//GO:0002143	tRNA wobble base modification//nucleic acid metabolic process//tRNA thio-modification//gene expression//RNA modification//organic substance metabolic process//cellular process//tRNA modification//tRNA wobble uridine modification//biological_process//RNA metabolic process//macromolecule modification//primary metabolic process//organic cyclic compound metabolic process//ncRNA processing//cellular n…	GO:0044424//GO:0005737//GO:0005623//GO:0044464//GO:0005622//GO:0005575	intracellular part//cytoplasm//cell//cell part//intracellular//cellular_component	--	--	K11407 histone deacetylase 6 [EC:3.5.1.98] | (RefSeq) histone deacetylase 15-like	sp|Q8GXJ1|HDA15_ARATH Histone deacetylase 15 OS=Arabidopsis thaliana GN=HDA15 PE=2 SV=2//0
SRT gene family
MdSRT01	MD00G1091800	--	--	--	--	GO:0003674//GO:0097159//GO:1901265//GO:0051287//GO:0000166//GO:0070403//GO:0005488//GO:0050662//GO:1901363//GO:0043168//GO:0043167//GO:0036094//GO:0048037	molecular_function//organic cyclic compound binding//nucleoside phosphate binding//NAD binding//nucleotide binding//NAD+ binding//binding//coenzyme binding//heterocyclic compound binding//anion binding//ion binding//small molecule binding//cofactor binding	K11414 NAD-dependent deacetylase sirtuin 4 [EC:3.5.1.-] | (RefSeq) NAD-dependent protein deacylase SRT2-like	sp|Q94AQ6|SIR4_ARATH NAD-dependent protein deacylase SRT2 OS=Arabidopsis thaliana GN=SRT2 PE=2 SV=1//0
MdSRT02	MD03G1179400	GO:0019219//GO:1901362//GO:0031326//GO:0080090//GO:0016070//GO:0008150//GO:0034654//GO:0009059//GO:0010468//GO:1903506//GO:0050789//GO:0051252//GO:0044238//GO:0090304//GO:0010467//GO:0065007//GO:0034645//GO:0071704//GO:0009987//GO:0019222//GO:0097659//GO:0006807//GO:0050794//GO:0044271//GO:0019438//GO:1901576//GO:0051171//GO:0008152//GO:0044249//GO:0006139//GO:0018130//GO:0044260//GO:0044237//GO:…	regulation of nucleobase-containing compound metabolic process//organic cyclic compound biosynthetic process//regulation of cellular biosynthetic process//regulation of primary metabolic process//RNA metabolic process//biological_process//nucleobase-containing compound biosynthetic process//macromolecule biosynthetic process//regulation of gene expression//regulation of nucleic acid-templated tra…	--	--	GO:0005488//GO:0050662//GO:1901363//GO:0043168//GO:0003674//GO:0097159//GO:1901265//GO:0000166//GO:0051287//GO:0070403//GO:0036094//GO:0048037//GO:0043167	binding//coenzyme binding//heterocyclic compound binding//anion binding//molecular_function//organic cyclic compound binding//nucleoside phosphate binding//nucleotide binding//NAD binding//NAD+ binding//small molecule binding//cofactor binding//ion binding	K11416 mono-ADP-ribosyltransferase sirtuin 6 [EC:2.4.2.31] | (RefSeq) NAD-dependent protein deacetylase SRT1-like	sp|Q9FE17|SIR1_ARATH NAD-dependent protein deacetylase SRT1 OS=Arabidopsis thaliana GN=SRT1 PE=2 SV=1//0
MdSRT03	MD11G1199100	--	--	--	--	GO:0070403//GO:0051287//GO:0000166//GO:1901265//GO:0097159//GO:0003674//GO:0030976//GO:0000287//GO:0043168//GO:1901363//GO:0050662//GO:0005488//GO:0043169//GO:0043167//GO:0046872//GO:0019842//GO:1901681//GO:0048037//GO:0036094	NAD+ binding//NAD binding//nucleotide binding//nucleoside phosphate binding//organic cyclic compound binding//molecular_function//thiamine pyrophosphate binding//magnesium ion binding//anion binding//heterocyclic compound binding//coenzyme binding//binding//cation binding//ion binding//metal ion binding//vitamin binding//sulfur compound binding//cofactor binding//small molecule binding	--	sp|Q9FE17|SIR1_ARATH NAD-dependent protein deacetylase SRT1 OS=Arabidopsis thaliana GN=SRT1 PE=2 SV=1//0
HDT gene family
MdHDT01	MD03G1134300	GO:0044710//GO:0044238//GO:0008150//GO:1901566//GO:0033014//GO:0009059//GO:0006270//GO:0006767//GO:0044281//GO:0009110//GO:1901362//GO:0006766//GO:0009987//GO:0071704//GO:0016032//GO:0034645//GO:0044403//GO:0051704//GO:1901564//GO:0090304//GO:0006261//GO:0042364//GO:0006259//GO:0044249//GO:0044260//GO:0006139//GO:0018130//GO:1901576//GO:0033013//GO:0019438//GO:0044271//GO:0006807//GO:0009235//GO:…	single-organism metabolic process//primary metabolic process//biological_process//organonitrogen compound biosynthetic process//tetrapyrrole biosynthetic process//macromolecule biosynthetic process//DNA replication initiation//water-soluble vitamin metabolic process//small molecule metabolic process//vitamin biosynthetic process//organic cyclic compound biosynthetic process//vitamin metabolic pro…	GO:0044464//GO:0005623//GO:0032040//GO:0044424//GO:0032991//GO:0005575//GO:0030529//GO:0030684//GO:0005622	cell part//cell//small-subunit processome//intracellular part//macromolecular complex//cellular_component//ribonucleoprotein complex//preribosome//intracellular	GO:0005488//GO:0043169//GO:0003674//GO:0043167//GO:0046872	binding//cation binding//molecular_function//ion binding//metal ion binding	K11276 nucleophosmin 1 | (RefSeq) histone deacetylase HDT1-like	sp|Q8LJS2|HDT1_SOYBN Histone deacetylase HDT1 OS=Glycine max GN=HDT1 PE=2 SV=1//3.02985e-25
MdHDT02	MD03G1134400	--	--	--	--	--	--	K11276 nucleophosmin 1 | (RefSeq) histone deacetylase HDT1-like	sp|Q9FVE6|HDT1_ARATH Histone deacetylase HDT1 OS=Arabidopsis thaliana GN=HDT1 PE=1 SV=1//2.42781e-31
MdHDT03	MD11G1156500	GO:0034641//GO:1901360//GO:0044237//GO:0044419//GO:0043170//GO:0009058//GO:0006725//GO:0044764//GO:0006260//GO:0046483//GO:0008152//GO:0006807//GO:1901576//GO:0006139//GO:0044260//GO:0044249//GO:0006259//GO:0051704//GO:0044403//GO:0006261//GO:0090304//GO:0009987//GO:0034645//GO:0016032//GO:0071704//GO:0006270//GO:0044238//GO:0009059//GO:0008150	cellular nitrogen compound metabolic process//organic cyclic compound metabolic process//cellular metabolic process//interspecies interaction between organisms//macromolecule metabolic process//biosynthetic process//cellular aromatic compound metabolic process//multi-organism cellular process//DNA replication//heterocycle metabolic process//metabolic process//nitrogen compound metabolic process//…	GO:0005622//GO:0030684//GO:0030529//GO:0005575//GO:0044424//GO:0032040//GO:0032991//GO:0044464//GO:0005623	intracellular//preribosome//ribonucleoprotein complex//cellular_component//intracellular part//small-subunit processome//macromolecular complex//cell part//cell	GO:0046872//GO:0043167//GO:0003674//GO:0043169//GO:0005488	metal ion binding//ion binding//molecular_function//cation binding//binding	K11276 nucleophosmin 1 | (RefSeq) histone deacetylase HDT1	sp|Q8LJS2|HDT1_SOYBN Histone deacetylase HDT1 OS=Glycine max GN=HDT1 PE=2 SV=1//1.52103e-19
MdHDT04	MD11G1156600	--	--	--	--	--	--	K11276 nucleophosmin 1 | (RefSeq) histone deacetylase HDT1	sp|Q9FVE6|HDT1_ARATH Histone deacetylase HDT1 OS=Arabidopsis thaliana GN=HDT1 PE=1 SV=1//3.09528e-31
MdHDT05	MD12G1016900	GO:2001141//GO:0034641//GO:1901360//GO:0044237//GO:0006355//GO:0043170//GO:0060255//GO:0032774//GO:2000112//GO:0009889//GO:0010556//GO:0031323//GO:0010628//GO:0006351//GO:0031328//GO:0046483//GO:0006367//GO:0048522//GO:0009058//GO:0006725//GO:0097659//GO:0051171//GO:0008152//GO:0006807//GO:0050794//GO:0044271//GO:0019438//GO:1901576//GO:0034243//GO:0018130//GO:0006139//GO:0044260//GO:0045944//GO:…	regulation of RNA biosynthetic process//cellular nitrogen compound metabolic process//organic cyclic compound metabolic process//cellular metabolic process//regulation of transcription, DNA-templated//macromolecule metabolic process//regulation of macromolecule metabolic process//RNA biosynthetic process//regulation of cellular macromolecule biosynthetic process//regulation of biosynthetic proces…	GO:0005634//GO:0005622//GO:0030684//GO:0043226//GO:0030529//GO:0043229//GO:0005575//GO:0032991//GO:0044424//GO:0032040//GO:0043227//GO:0043231//GO:0005623//GO:0044464	nucleus//intracellular//preribosome//organelle//ribonucleoprotein complex//intracellular organelle//cellular_component//macromolecular complex//intracellular part//small-subunit processome//membrane-bounded organelle//intracellular membrane-bounded organelle//cell//cell part	GO:0046872//GO:0003677//GO:0043167//GO:0003676//GO:0097159//GO:0003674//GO:0043169//GO:0005488//GO:1901363	metal ion binding//DNA binding//ion binding//nucleic acid binding//organic cyclic compound binding//molecular_function//cation binding//binding//heterocyclic compound binding	no KO assigned | (RefSeq) histone deacetylase HDT1	sp|Q6V9I6|HDT1_SOLCH Histone deacetylase HDT1 OS=Solanum chacoense GN=HDT1 PE=2 SV=1//1.73175e-18
MdHDT06	MD12G1017000	--	--	--	--	--	--	no KO assigned | (RefSeq) histone deacetylase HDT1	sp|Q6V9I6|HDT1_SOLCH Histone deacetylase HDT1 OS=Solanum chacoense GN=HDT1 PE=2 SV=1//1.04283e-21
MdHDT07	MD14G1014900	GO:0044237//GO:0043170//GO:1901360//GO:0034641//GO:0006725//GO:0009058//GO:0006260//GO:0046483//GO:0006807//GO:1901576//GO:0008152//GO:0044249//GO:0006259//GO:0044260//GO:0006139//GO:0090304//GO:0006261//GO:0009987//GO:0034645//GO:0071704//GO:0006270//GO:0044238//GO:0008150//GO:0009059	cellular metabolic process//macromolecule metabolic process//organic cyclic compound metabolic process//cellular nitrogen compound metabolic process//cellular aromatic compound metabolic process//biosynthetic process//DNA replication//heterocycle metabolic process//nitrogen compound metabolic process//organic substance biosynthetic process//metabolic process//cellular biosynthetic process//DNA me…	GO:0030684//GO:0030529//GO:0005622//GO:0005575//GO:0032040//GO:0044424//GO:0032991//GO:0044464//GO:0005623	preribosome//ribonucleoprotein complex//intracellular//cellular_component//small-subunit processome//intracellular part//macromolecular complex//cell part//cell	GO:0046872//GO:0043167//GO:0003674//GO:0043169//GO:0005488	metal ion binding//ion binding//molecular_function//cation binding//binding	--	sp|Q6V9I6|HDT1_SOLCH Histone deacetylase HDT1 OS=Solanum chacoense GN=HDT1 PE=2 SV=1//1.24922e-19
