# Supplementary material for: Identification and characterization of histone modification gene family reveal their critical responses to flower induction in apple
Source: BMC Plant Biol. 2018 Aug 20;18:173. doi: 10.1186/s12870-018-1388-0 (PMC6102887; doi:10.1186/s12870-018-1388-0)
Supplement: Supplementary file 17 — Table S7. Predication protein-protein interaction information according to their orthologous in Arabidopsis (XLS 59 kb) [file 12870_2018_1388_MOESM17_ESM.xls]

## Sheet: Sheet1
Table S7. Predication protein-protein interaction information according to their orthologous in Arabidopsis
source node	homologous genes ID	homologous genes name	descriptioon	target node	homologous genes	homologous genes name	descriptioon	Score
MdSDG62	AT4G15180	AtSDG2	SET domain protein 2; Histone methyltransferase specifically required for trimethylation of 'Lys-4' of histone H3 (H3K4me3) and is crucial for both sporophyte and gametophyte development (PubMed:21037105, PubMed:20937886)	MdSDG52	AT2G23380	AtSDG1	CURLY LEAF; Polycomb group (PcG) protein. Catalytic subunit of some PcG multiprotein complex, which methylates 'Lys-27' of histone H3, leading to transcriptional repression of the affected target genes. Required to regulate floral development by repressing the AGAMOUS homeotic gene in leaves, influorescence stems and flowers. Regulates the antero-posterior organization of the endosperm, as well a…	0.962
MdHDA12	AT4G38130	AtHDA19	Histone deacetylase 1; Responsible for the deacetylation of lysine residues on the N-terminal part of the core histones (H2A, H2B, H3 and H4). Histone deacetylation gives a tag for epigenetic repression and plays an important role in transcriptional regulation, cell cycle progression and developmental events. Histone deacetylases act via the formation of large multiprotein complexes. HDA19 is inv…	MdJMJ25	AT3G48430	AtJMJ12	Relative of early flowering 6; Histone demethylase that demethylates 'Lys-27' (H3K27me) of histone H3. Demethylates both tri- (H3K27me3) and di-methylated (H3K27me2) H3K27me. Demethylates also H3K4me3/2 and H3K36me3/2 in an in vitro assay. Involved in the transcriptional regulation of hundreds of genes regulating developmental patterning and responses to various stimuli. Involved in the regulatio…	0.96
MdHDA08	AT5G63110	AtHDA6	Histone deacetylase 6; Responsible for the deacetylation of lysine residues on the N-terminal part of the core histones (H2A, H2B, H3 and H4). Might remove acetyl residues only from specific targets, such as rDNA repeats or complex transgenes. Histone deacetylation gives a tag for epigenetic repression and plays an important role in transcriptional regulation, cell cycle progression and developme…	MdSDG29	AT5G13960	AtSDG33	SU(VAR)3-9 homolog 4; Histone methyltransferase. Methylates 'Lys-9' of histone H3. H3 'Lys-9' methylation represents a specific tag for epigenetic transcriptional repression. The silencing mechanism via DNA CpNpG methylation requires the targeting of chromomethylase CMT3 to methylated histones, probably through an interaction with an HP1-like adapter. By its function, KYP is directly required for…	0.959
MdHDA08	AT5G63110	AtHDA6	Histone deacetylase 6; Responsible for the deacetylation of lysine residues on the N-terminal part of the core histones (H2A, H2B, H3 and H4). Might remove acetyl residues only from specific targets, such as rDNA repeats or complex transgenes. Histone deacetylation gives a tag for epigenetic repression and plays an important role in transcriptional regulation, cell cycle progression and developme…	MdJMJ25	AT3G48430	AtJMJ12	Relative of early flowering 6; Histone demethylase that demethylates 'Lys-27' (H3K27me) of histone H3. Demethylates both tri- (H3K27me3) and di-methylated (H3K27me2) H3K27me. Demethylates also H3K4me3/2 and H3K36me3/2 in an in vitro assay. Involved in the transcriptional regulation of hundreds of genes regulating developmental patterning and responses to various stimuli. Involved in the regulatio…	0.959
MdHDA12	AT4G38130	AtHDA19	Histone deacetylase 1; Responsible for the deacetylation of lysine residues on the N-terminal part of the core histones (H2A, H2B, H3 and H4). Histone deacetylation gives a tag for epigenetic repression and plays an important role in transcriptional regulation, cell cycle progression and developmental events. Histone deacetylases act via the formation of large multiprotein complexes. HDA19 is inv…	MdSDG51	AT2G23740	AtSDG6	SU(VAR)3-9-RELATED protein 5; Histone methyltransferase that functions together with its binding partner LDL1/SWP1 as one of the regulators of flower timing in Arabidopsis (PubMed:17224141). Mediates H3K9me2 deposition and regulates gene expression in a DNA methylation- independent manner. Binds DNA through its zinc fingers and represses the expression of a subset of stimulus response genes. May …	0.958
MdHDA08	AT5G63110	AtHDA6	Histone deacetylase 6; Responsible for the deacetylation of lysine residues on the N-terminal part of the core histones (H2A, H2B, H3 and H4). Might remove acetyl residues only from specific targets, such as rDNA repeats or complex transgenes. Histone deacetylation gives a tag for epigenetic repression and plays an important role in transcriptional regulation, cell cycle progression and developme…	MdSDG51	AT2G23740	AtSDG6	SU(VAR)3-9-RELATED protein 5; Histone methyltransferase that functions together with its binding partner LDL1/SWP1 as one of the regulators of flower timing in Arabidopsis (PubMed:17224141). Mediates H3K9me2 deposition and regulates gene expression in a DNA methylation- independent manner. Binds DNA through its zinc fingers and represses the expression of a subset of stimulus response genes. May …	0.958
MdSRT01	AT5G09230	AtSRT2	Sirtuin 2; NAD-dependent protein deacylase. Catalyzes the NAD- dependent hydrolysis of acyl groups from lysine residues (By similarity). Negatively regulates plant basal defense against plant pathogens, possibly by suppressing salicylic acid biosynthesis	MdHDA01	AT4G33470	AtHDA14	Histone deacetylase 14; Responsible for the deacetylation of lysine residues on the N-terminal part of the core histones (H2A, H2B, H3 and H4). Histone deacetylation gives a tag for epigenetic repression and plays an important role in transcriptional regulation, cell cycle progression and developmental events. Histone deacetylases act via the formation of large multiprotein complexes (By similari…	0.957
MdHDA13	AT3G44680	AtHDA9	Histone deacetylase 9; Responsible for the deacetylation of lysine residues on the N-terminal part of the core histones (H2A, H2B, H3 and H4). Histone deacetylation gives a tag for epigenetic repression and plays an important role in transcriptional regulation, cell cycle progression and developmental events. Histone deacetylases act via the formation of large multiprotein complexes (By similarit…	MdSDG51	AT2G23740	AtSDG6	SU(VAR)3-9-RELATED protein 5; Histone methyltransferase that functions together with its binding partner LDL1/SWP1 as one of the regulators of flower timing in Arabidopsis (PubMed:17224141). Mediates H3K9me2 deposition and regulates gene expression in a DNA methylation- independent manner. Binds DNA through its zinc fingers and represses the expression of a subset of stimulus response genes. May …	0.957
MdHDA16	AT3G18520	AtHDA15	Histone deacetylase 15; Responsible for the deacetylation of lysine residues on the N-terminal part of the core histones (H2A, H2B, H3 and H4). Histone deacetylation gives a tag for epigenetic repression and plays an important role in transcriptional regulation, cell cycle progression and developmental events. Histone deacetylases act via the formation of large multiprotein complexes (By similari…	MdSDG51	AT2G23740	AtSDG6	SU(VAR)3-9-RELATED protein 5; Histone methyltransferase that functions together with its binding partner LDL1/SWP1 as one of the regulators of flower timing in Arabidopsis (PubMed:17224141). Mediates H3K9me2 deposition and regulates gene expression in a DNA methylation- independent manner. Binds DNA through its zinc fingers and represses the expression of a subset of stimulus response genes. May …	0.956
MdJMJ04	AT5G04240	AtJMJ11	EARLY FLOWERING 6; Acts probably as a histone 'Lys-4' (H3K4me) demethylase. Involved in transcriptional gene regulation. Acts as a repressor of the photoperiodic flowering pathway and of FT. Binds around the transcription start site of the FT locus	MdHDA12	AT4G38130	AtHDA19	Histone deacetylase 1; Responsible for the deacetylation of lysine residues on the N-terminal part of the core histones (H2A, H2B, H3 and H4). Histone deacetylation gives a tag for epigenetic repression and plays an important role in transcriptional regulation, cell cycle progression and developmental events. Histone deacetylases act via the formation of large multiprotein complexes. HDA19 is inv…	0.953
MdJMJ04	AT5G04240	AtJMJ11	EARLY FLOWERING 6; Acts probably as a histone 'Lys-4' (H3K4me) demethylase. Involved in transcriptional gene regulation. Acts as a repressor of the photoperiodic flowering pathway and of FT. Binds around the transcription start site of the FT locus	MdHDA13	AT3G44680	AtHDA9	Histone deacetylase 9; Responsible for the deacetylation of lysine residues on the N-terminal part of the core histones (H2A, H2B, H3 and H4). Histone deacetylation gives a tag for epigenetic repression and plays an important role in transcriptional regulation, cell cycle progression and developmental events. Histone deacetylases act via the formation of large multiprotein complexes (By similarit…	0.951
MdHDA15	AT5G61060	AtHDA5	Histone deacetylase 5; Responsible for the deacetylation of lysine residues on the N-terminal part of the core histones (H2A, H2B, H3 and H4). Histone deacetylation gives a tag for epigenetic repression and plays an important role in transcriptional regulation, cell cycle progression and developmental events. Histone deacetylases act via the formation of large multiprotein complexes (By similarit…	MdSDG51	AT2G23740	AtSDG6	SU(VAR)3-9-RELATED protein 5; Histone methyltransferase that functions together with its binding partner LDL1/SWP1 as one of the regulators of flower timing in Arabidopsis (PubMed:17224141). Mediates H3K9me2 deposition and regulates gene expression in a DNA methylation- independent manner. Binds DNA through its zinc fingers and represses the expression of a subset of stimulus response genes. May …	0.95
MdHDA01	AT4G33470	AtHDA14	Histone deacetylase 14; Responsible for the deacetylation of lysine residues on the N-terminal part of the core histones (H2A, H2B, H3 and H4). Histone deacetylation gives a tag for epigenetic repression and plays an important role in transcriptional regulation, cell cycle progression and developmental events. Histone deacetylases act via the formation of large multiprotein complexes (By similari…	MdSDG51	AT2G23740	AtSDG6	SU(VAR)3-9-RELATED protein 5; Histone methyltransferase that functions together with its binding partner LDL1/SWP1 as one of the regulators of flower timing in Arabidopsis (PubMed:17224141). Mediates H3K9me2 deposition and regulates gene expression in a DNA methylation- independent manner. Binds DNA through its zinc fingers and represses the expression of a subset of stimulus response genes. May …	0.95
MdSDG51	AT2G23740	AtSDG6	SU(VAR)3-9-RELATED protein 5; Histone methyltransferase that functions together with its binding partner LDL1/SWP1 as one of the regulators of flower timing in Arabidopsis (PubMed:17224141). Mediates H3K9me2 deposition and regulates gene expression in a DNA methylation- independent manner. Binds DNA through its zinc fingers and represses the expression of a subset of stimulus response genes. May …	MdHDA03	AT1G08460	AtHDA8	Histone deacetylase 8; Responsible for the deacetylation of lysine residues on the N-terminal part of the core histones (H2A, H2B, H3 and H4). Histone deacetylation gives a tag for epigenetic repression and plays an important role in transcriptional regulation, cell cycle progression and developmental events. Histone deacetylases act via the formation of large multiprotein complexes (By similarit…	0.95
MdHDA08	AT5G63110	AtHDA6	Histone deacetylase 6; Responsible for the deacetylation of lysine residues on the N-terminal part of the core histones (H2A, H2B, H3 and H4). Might remove acetyl residues only from specific targets, such as rDNA repeats or complex transgenes. Histone deacetylation gives a tag for epigenetic repression and plays an important role in transcriptional regulation, cell cycle progression and developme…	MdHDT07	AT5G03740	AtHDT3	Histone deacetylase 2C; Probably mediates the deacetylation of lysine residues on the N-terminal part of the core histones (H2A, H2B, H3 and H4). Histone deacetylation gives a tag for epigenetic repression and plays an important role in transcriptional regulation, cell cycle progression and developmental events. Involved in the modulation of abscisic acid and stress-responsive genes	0.949
MdHDA08	AT5G63110	AtHDA6	Histone deacetylase 6; Responsible for the deacetylation of lysine residues on the N-terminal part of the core histones (H2A, H2B, H3 and H4). Might remove acetyl residues only from specific targets, such as rDNA repeats or complex transgenes. Histone deacetylation gives a tag for epigenetic repression and plays an important role in transcriptional regulation, cell cycle progression and developme…	MdJMJ04	AT5G04240	AtJMJ11	EARLY FLOWERING 6; Acts probably as a histone 'Lys-4' (H3K4me) demethylase. Involved in transcriptional gene regulation. Acts as a repressor of the photoperiodic flowering pathway and of FT. Binds around the transcription start site of the FT locus	0.949
MdHAM02	AT5G64610	AtHAM1	Histone acetyltransferase MYST1; Histone acetyltransferase which may be involved in transcriptional activation. Acetylates 'Lys-5' of histone H4 (H4K5ac) (PubMed:17877703, PubMed:19040736, PubMed:22170978, PubMed:23273925). Essential for gametophyte development (PubMed:19040736). Involved in DNA repair after UV-B exposure (PubMed:22170978). Negative regulator of flowering controlling the H4K5ac l…	MdSDG08	AT5G53430	AtSDG29	SET domain group 29; Histone methyltransferase	0.948
MdHAM02	AT5G64610	AtHAM1	Histone acetyltransferase MYST1; Histone acetyltransferase which may be involved in transcriptional activation. Acetylates 'Lys-5' of histone H4 (H4K5ac) (PubMed:17877703, PubMed:19040736, PubMed:22170978, PubMed:23273925). Essential for gametophyte development (PubMed:19040736). Involved in DNA repair after UV-B exposure (PubMed:22170978). Negative regulator of flowering controlling the H4K5ac l…	MdSDG46	AT1G05830	AtSDG30	Trithorax-like protein 2; Histone methyltransferase	0.948
MdHAM02	AT5G64610	AtHAM1	Histone acetyltransferase MYST1; Histone acetyltransferase which may be involved in transcriptional activation. Acetylates 'Lys-5' of histone H4 (H4K5ac) (PubMed:17877703, PubMed:19040736, PubMed:22170978, PubMed:23273925). Essential for gametophyte development (PubMed:19040736). Involved in DNA repair after UV-B exposure (PubMed:22170978). Negative regulator of flowering controlling the H4K5ac l…	MdSDG06	AT3G61740	AtSDG14	SET domain protein 14; Histone methyltransferase	0.948
MdJMJ25	AT3G48430	AtJMJ12	Relative of early flowering 6; Histone demethylase that demethylates 'Lys-27' (H3K27me) of histone H3. Demethylates both tri- (H3K27me3) and di-methylated (H3K27me2) H3K27me. Demethylates also H3K4me3/2 and H3K36me3/2 in an in vitro assay. Involved in the transcriptional regulation of hundreds of genes regulating developmental patterning and responses to various stimuli. Involved in the regulatio…	MdHDA13	AT3G44680	AtHDA9	Histone deacetylase 9; Responsible for the deacetylation of lysine residues on the N-terminal part of the core histones (H2A, H2B, H3 and H4). Histone deacetylation gives a tag for epigenetic repression and plays an important role in transcriptional regulation, cell cycle progression and developmental events. Histone deacetylases act via the formation of large multiprotein complexes (By similarit…	0.947
MdHDA12	AT4G38130	AtHDA19	Histone deacetylase 1; Responsible for the deacetylation of lysine residues on the N-terminal part of the core histones (H2A, H2B, H3 and H4). Histone deacetylation gives a tag for epigenetic repression and plays an important role in transcriptional regulation, cell cycle progression and developmental events. Histone deacetylases act via the formation of large multiprotein complexes. HDA19 is inv…	MdHAG28	AT3G54610	AtHAG1	Histone acetyltransferase GCN5; Acetylates histone H3 and ADA2 proteins in vitro. Acetylates 'Lys-14' of histone H3. Acetylation of histones gives a specific tag for epigenetic transcription activation. Operates in concert with certain DNA-binding transcriptional activators. Acts via the formation of large multiprotein complexes that modify the chromatin (By similarity)	0.941
MdPRMT02	AT4G31120	AtPRMT15	SHK1 binding protein 1; Methylates arginine residues of myelin basic protein (MBP) in vitro. Methylates symmetrically histone H4 of the FLC chromatin to form H4R3me2s, which in turn suppresses FLC expression to induce flowering. Regulates alternative splicing by methylating spliceosomal proteins. Involved in the post- transcriptional regulation of the circadian clock	MdPRMT01	AT2G19670	AtPRMT12	Protein arginine methyltransferase 1A; Methylates (mono and asymmetric dimethylation) the guanidino nitrogens of arginyl residues present in a glycine and arginine-rich domain. Type I arginine methyltransferase active on both histones and non-histone proteins. Mediates the methylation of MED36A	0.927
MdHDA08	AT5G63110	AtHDA6	Histone deacetylase 6; Responsible for the deacetylation of lysine residues on the N-terminal part of the core histones (H2A, H2B, H3 and H4). Might remove acetyl residues only from specific targets, such as rDNA repeats or complex transgenes. Histone deacetylation gives a tag for epigenetic repression and plays an important role in transcriptional regulation, cell cycle progression and developme…	MdHDA15	AT5G61060	AtHDA5	Histone deacetylase 5; Responsible for the deacetylation of lysine residues on the N-terminal part of the core histones (H2A, H2B, H3 and H4). Histone deacetylation gives a tag for epigenetic repression and plays an important role in transcriptional regulation, cell cycle progression and developmental events. Histone deacetylases act via the formation of large multiprotein complexes (By similarit…	0.926
MdHDA08	AT5G63110	AtHDA6	Histone deacetylase 6; Responsible for the deacetylation of lysine residues on the N-terminal part of the core histones (H2A, H2B, H3 and H4). Might remove acetyl residues only from specific targets, such as rDNA repeats or complex transgenes. Histone deacetylation gives a tag for epigenetic repression and plays an important role in transcriptional regulation, cell cycle progression and developme…	MdHDMA04	AT3G10390	AtHDMA1	FLOWERING LOCUS D; Probable histone demethylase that promotes flowering independently of the photoperiod and vernalization pathways by repressing FLOWERING LOCUS C (FLC), a floral repressor that blocks the transition from vegetative to reproductive development. Probably mediates histone H3 'Lys-4' demethylation at FLC locus. Seems to act in partial redundancy with LDL1 and LDL2 to repress FLC exp…	0.925
MdSRT03	AT5G55760	AtSRT1	Sirtuin 1; NAD-dependent protein deacetylase. Has deacetylase activity towards H3K9Ac. May have a function in the safeguard against genome instabiliy and DNA damage to ensure plant cell growth (By similarity)	MdHDA01	AT4G33470	AtHDA14	Histone deacetylase 14; Responsible for the deacetylation of lysine residues on the N-terminal part of the core histones (H2A, H2B, H3 and H4). Histone deacetylation gives a tag for epigenetic repression and plays an important role in transcriptional regulation, cell cycle progression and developmental events. Histone deacetylases act via the formation of large multiprotein complexes (By similari…	0.924
MdSDG08	AT5G53430	AtSDG29	SET domain group 29; Histone methyltransferase	MdHAF01	AT1G32750	AtHAF1	Transcription initiation factor TFIID subunit 1-A; TAFs are components of the transcription factor IID (TFIID) complex that is essential for mediating regulation of RNA polymerase transcription. Core scaffold of the TFIID complex (By similarity)	0.922
MdHAG28	AT3G54610	AtHAG1	Histone acetyltransferase GCN5; Acetylates histone H3 and ADA2 proteins in vitro. Acetylates 'Lys-14' of histone H3. Acetylation of histones gives a specific tag for epigenetic transcription activation. Operates in concert with certain DNA-binding transcriptional activators. Acts via the formation of large multiprotein complexes that modify the chromatin (By similarity)	MdHAF01	AT1G32750	AtHAF1	Transcription initiation factor TFIID subunit 1-A; TAFs are components of the transcription factor IID (TFIID) complex that is essential for mediating regulation of RNA polymerase transcription. Core scaffold of the TFIID complex (By similarity)	0.917
MdSRT01	AT5G09230	AtSRT2	Sirtuin 2; NAD-dependent protein deacylase. Catalyzes the NAD- dependent hydrolysis of acyl groups from lysine residues (By similarity). Negatively regulates plant basal defense against plant pathogens, possibly by suppressing salicylic acid biosynthesis	MdHDA03	AT1G08460	AtHDA8	Histone deacetylase 8; Responsible for the deacetylation of lysine residues on the N-terminal part of the core histones (H2A, H2B, H3 and H4). Histone deacetylation gives a tag for epigenetic repression and plays an important role in transcriptional regulation, cell cycle progression and developmental events. Histone deacetylases act via the formation of large multiprotein complexes (By similarit…	0.911
MdSDG08	AT5G53430	AtSDG29	SET domain group 29; Histone methyltransferase	MdSDG42	AT1G26760	AtSDG35	SET domain protein 35	0.911
MdSRT03	AT5G55760	AtSRT1	Sirtuin 1; NAD-dependent protein deacetylase. Has deacetylase activity towards H3K9Ac. May have a function in the safeguard against genome instabiliy and DNA damage to ensure plant cell growth (By similarity)	MdHDA16	AT3G18520	AtHDA15	Histone deacetylase 15; Responsible for the deacetylation of lysine residues on the N-terminal part of the core histones (H2A, H2B, H3 and H4). Histone deacetylation gives a tag for epigenetic repression and plays an important role in transcriptional regulation, cell cycle progression and developmental events. Histone deacetylases act via the formation of large multiprotein complexes (By similari…	0.909
MdSDG15	AT5G42400	AtSDG25	SET domain protein 25; Histone methyltransferase involved in regulation of flowering time. Required for the expression of the flowering repressors FLC and MADS-box genes of the MAF family (PubMed:19726574, PubMed:19855050). Required for histone H3 dimethylation on 'Lys-36' H3K36me2 at the FLC locus (PubMed:19726574). Required for histone H3 trimethylation on 'Lys- 4' H3K4me3 at the FLC locus. Pre…	MdSDG42	AT1G26760	AtSDG35	SET domain protein 35	0.908
MdHAG40	AT5G50320	AtHAG3	ELONGATA 3; Histone acetyltransferase component of the large multiprotein complex Elongator that is involved in the regulation of transcription initiation and elongation (PubMed:20080602). May also have a methyltransferase activity (PubMed:20080602). Promotes organs development by modulating cell division rate (PubMed:20080602). Required for auxin distribution or signaling (PubMed:20080602). Requ…	MdHAG28	AT3G54610	AtHAG1	Histone acetyltransferase GCN5; Acetylates histone H3 and ADA2 proteins in vitro. Acetylates 'Lys-14' of histone H3. Acetylation of histones gives a specific tag for epigenetic transcription activation. Operates in concert with certain DNA-binding transcriptional activators. Acts via the formation of large multiprotein complexes that modify the chromatin (By similarity)	0.908
MdHDA15	AT5G61060	AtHDA5	Histone deacetylase 5; Responsible for the deacetylation of lysine residues on the N-terminal part of the core histones (H2A, H2B, H3 and H4). Histone deacetylation gives a tag for epigenetic repression and plays an important role in transcriptional regulation, cell cycle progression and developmental events. Histone deacetylases act via the formation of large multiprotein complexes (By similarit…	MdSRT03	AT5G55760	AtSRT1	Sirtuin 1; NAD-dependent protein deacetylase. Has deacetylase activity towards H3K9Ac. May have a function in the safeguard against genome instabiliy and DNA damage to ensure plant cell growth (By similarity)	0.906
MdSDG15	AT5G42400	AtSDG25	SET domain protein 25; Histone methyltransferase involved in regulation of flowering time. Required for the expression of the flowering repressors FLC and MADS-box genes of the MAF family (PubMed:19726574, PubMed:19855050). Required for histone H3 dimethylation on 'Lys-36' H3K36me2 at the FLC locus (PubMed:19726574). Required for histone H3 trimethylation on 'Lys- 4' H3K4me3 at the FLC locus. Pre…	MdJMJ04	AT5G04240	AtJMJ11	EARLY FLOWERING 6; Acts probably as a histone 'Lys-4' (H3K4me) demethylase. Involved in transcriptional gene regulation. Acts as a repressor of the photoperiodic flowering pathway and of FT. Binds around the transcription start site of the FT locus	0.906
MdSRT03	AT5G55760	AtSRT1	Sirtuin 1; NAD-dependent protein deacetylase. Has deacetylase activity towards H3K9Ac. May have a function in the safeguard against genome instabiliy and DNA damage to ensure plant cell growth (By similarity)	MdHDA03	AT1G08460	AtHDA8	Histone deacetylase 8; Responsible for the deacetylation of lysine residues on the N-terminal part of the core histones (H2A, H2B, H3 and H4). Histone deacetylation gives a tag for epigenetic repression and plays an important role in transcriptional regulation, cell cycle progression and developmental events. Histone deacetylases act via the formation of large multiprotein complexes (By similarit…	0.906
MdSDG62	AT4G15180	AtSDG2	SET domain protein 2; Histone methyltransferase specifically required for trimethylation of 'Lys-4' of histone H3 (H3K4me3) and is crucial for both sporophyte and gametophyte development (PubMed:21037105, PubMed:20937886)	MdSDG51	AT2G23740	AtSDG6	SU(VAR)3-9-RELATED protein 5; Histone methyltransferase that functions together with its binding partner LDL1/SWP1 as one of the regulators of flower timing in Arabidopsis (PubMed:17224141). Mediates H3K9me2 deposition and regulates gene expression in a DNA methylation- independent manner. Binds DNA through its zinc fingers and represses the expression of a subset of stimulus response genes. May …	0.904
MdHDA15	AT5G61060	AtHDA5	Histone deacetylase 5; Responsible for the deacetylation of lysine residues on the N-terminal part of the core histones (H2A, H2B, H3 and H4). Histone deacetylation gives a tag for epigenetic repression and plays an important role in transcriptional regulation, cell cycle progression and developmental events. Histone deacetylases act via the formation of large multiprotein complexes (By similarit…	MdSRT01	AT5G09230	AtSRT2	Sirtuin 2; NAD-dependent protein deacylase. Catalyzes the NAD- dependent hydrolysis of acyl groups from lysine residues (By similarity). Negatively regulates plant basal defense against plant pathogens, possibly by suppressing salicylic acid biosynthesis	0.903
MdHDA12	AT4G38130	AtHDA19	Histone deacetylase 1; Responsible for the deacetylation of lysine residues on the N-terminal part of the core histones (H2A, H2B, H3 and H4). Histone deacetylation gives a tag for epigenetic repression and plays an important role in transcriptional regulation, cell cycle progression and developmental events. Histone deacetylases act via the formation of large multiprotein complexes. HDA19 is inv…	MdSDG49	AT1G77300	AtSDG8	EARLY FLOWERING IN SHORT DAYS; Histone methyltransferase involved in di and tri- methylation of 'Lys-36' of histone H3 (H3K36me2 and H3K36me3). Binds to H3 already mono- or di-methylated on 'Lys-4'(H3K4me1 or H3K4me2), but not to H3K4me3. H3K4me and H3K36me represent specific tags for epigenetic transcriptional activation. Regulates positively FLC transcription to prevent early flowering transiti…	0.898
MdHDA08	AT5G63110	AtHDA6	Histone deacetylase 6; Responsible for the deacetylation of lysine residues on the N-terminal part of the core histones (H2A, H2B, H3 and H4). Might remove acetyl residues only from specific targets, such as rDNA repeats or complex transgenes. Histone deacetylation gives a tag for epigenetic repression and plays an important role in transcriptional regulation, cell cycle progression and developme…	MdHAG28	AT3G54610	AtHAG1	Histone acetyltransferase GCN5; Acetylates histone H3 and ADA2 proteins in vitro. Acetylates 'Lys-14' of histone H3. Acetylation of histones gives a specific tag for epigenetic transcription activation. Operates in concert with certain DNA-binding transcriptional activators. Acts via the formation of large multiprotein complexes that modify the chromatin (By similarity)	0.892
MdHDA01	AT4G33470	AtHDA14	Histone deacetylase 14; Responsible for the deacetylation of lysine residues on the N-terminal part of the core histones (H2A, H2B, H3 and H4). Histone deacetylation gives a tag for epigenetic repression and plays an important role in transcriptional regulation, cell cycle progression and developmental events. Histone deacetylases act via the formation of large multiprotein complexes (By similari…	MdHAF01	AT1G32750	AtHAF1	Transcription initiation factor TFIID subunit 1-A; TAFs are components of the transcription factor IID (TFIID) complex that is essential for mediating regulation of RNA polymerase transcription. Core scaffold of the TFIID complex (By similarity)	0.891
MdSRT03	AT5G55760	AtSRT1	Sirtuin 1; NAD-dependent protein deacetylase. Has deacetylase activity towards H3K9Ac. May have a function in the safeguard against genome instabiliy and DNA damage to ensure plant cell growth (By similarity)	MdHDA13	AT3G44680	AtHDA9	Histone deacetylase 9; Responsible for the deacetylation of lysine residues on the N-terminal part of the core histones (H2A, H2B, H3 and H4). Histone deacetylation gives a tag for epigenetic repression and plays an important role in transcriptional regulation, cell cycle progression and developmental events. Histone deacetylases act via the formation of large multiprotein complexes (By similarit…	0.889
MdHDA11	AT5G26040	AtHDA2	Histone deacetylase 2; Responsible for the deacetylation of lysine residues on the N-terminal part of the core histones (H2A, H2B, H3 and H4). Histone deacetylation gives a tag for epigenetic repression and plays an important role in transcriptional regulation, cell cycle progression and developmental events. Histone deacetylases act via the formation of large multiprotein complexes (By similarit…	MdSRT01	AT5G09230	AtSRT2	Sirtuin 2; NAD-dependent protein deacylase. Catalyzes the NAD- dependent hydrolysis of acyl groups from lysine residues (By similarity). Negatively regulates plant basal defense against plant pathogens, possibly by suppressing salicylic acid biosynthesis	0.888
MdSRT01	AT5G09230	AtSRT2	Sirtuin 2; NAD-dependent protein deacylase. Catalyzes the NAD- dependent hydrolysis of acyl groups from lysine residues (By similarity). Negatively regulates plant basal defense against plant pathogens, possibly by suppressing salicylic acid biosynthesis	MdHDA16	AT3G18520	AtHDA15	Histone deacetylase 15; Responsible for the deacetylation of lysine residues on the N-terminal part of the core histones (H2A, H2B, H3 and H4). Histone deacetylation gives a tag for epigenetic repression and plays an important role in transcriptional regulation, cell cycle progression and developmental events. Histone deacetylases act via the formation of large multiprotein complexes (By similari…	0.888
MdHAG28	AT3G54610	AtHAG1	Histone acetyltransferase GCN5; Acetylates histone H3 and ADA2 proteins in vitro. Acetylates 'Lys-14' of histone H3. Acetylation of histones gives a specific tag for epigenetic transcription activation. Operates in concert with certain DNA-binding transcriptional activators. Acts via the formation of large multiprotein complexes that modify the chromatin (By similarity)	MdHDA13	AT3G44680	AtHDA9	Histone deacetylase 9; Responsible for the deacetylation of lysine residues on the N-terminal part of the core histones (H2A, H2B, H3 and H4). Histone deacetylation gives a tag for epigenetic repression and plays an important role in transcriptional regulation, cell cycle progression and developmental events. Histone deacetylases act via the formation of large multiprotein complexes (By similarit…	0.885
MdHDA08	AT5G63110	AtHDA6	Histone deacetylase 6; Responsible for the deacetylation of lysine residues on the N-terminal part of the core histones (H2A, H2B, H3 and H4). Might remove acetyl residues only from specific targets, such as rDNA repeats or complex transgenes. Histone deacetylation gives a tag for epigenetic repression and plays an important role in transcriptional regulation, cell cycle progression and developme…	MdSRT01	AT5G09230	AtSRT2	Sirtuin 2; NAD-dependent protein deacylase. Catalyzes the NAD- dependent hydrolysis of acyl groups from lysine residues (By similarity). Negatively regulates plant basal defense against plant pathogens, possibly by suppressing salicylic acid biosynthesis	0.881
MdHDA01	AT4G33470	AtHDA14	Histone deacetylase 14; Responsible for the deacetylation of lysine residues on the N-terminal part of the core histones (H2A, H2B, H3 and H4). Histone deacetylation gives a tag for epigenetic repression and plays an important role in transcriptional regulation, cell cycle progression and developmental events. Histone deacetylases act via the formation of large multiprotein complexes (By similari…	MdHAG28	AT3G54610	AtHAG1	Histone acetyltransferase GCN5; Acetylates histone H3 and ADA2 proteins in vitro. Acetylates 'Lys-14' of histone H3. Acetylation of histones gives a specific tag for epigenetic transcription activation. Operates in concert with certain DNA-binding transcriptional activators. Acts via the formation of large multiprotein complexes that modify the chromatin (By similarity)	0.88
MdHAG28	AT3G54610	AtHAG1	Histone acetyltransferase GCN5; Acetylates histone H3 and ADA2 proteins in vitro. Acetylates 'Lys-14' of histone H3. Acetylation of histones gives a specific tag for epigenetic transcription activation. Operates in concert with certain DNA-binding transcriptional activators. Acts via the formation of large multiprotein complexes that modify the chromatin (By similarity)	MdHDA03	AT1G08460	AtHDA8	Histone deacetylase 8; Responsible for the deacetylation of lysine residues on the N-terminal part of the core histones (H2A, H2B, H3 and H4). Histone deacetylation gives a tag for epigenetic repression and plays an important role in transcriptional regulation, cell cycle progression and developmental events. Histone deacetylases act via the formation of large multiprotein complexes (By similarit…	0.88
MdHDA08	AT5G63110	AtHDA6	Histone deacetylase 6; Responsible for the deacetylation of lysine residues on the N-terminal part of the core histones (H2A, H2B, H3 and H4). Might remove acetyl residues only from specific targets, such as rDNA repeats or complex transgenes. Histone deacetylation gives a tag for epigenetic repression and plays an important role in transcriptional regulation, cell cycle progression and developme…	MdSRT03	AT5G55760	AtSRT1	Sirtuin 1; NAD-dependent protein deacetylase. Has deacetylase activity towards H3K9Ac. May have a function in the safeguard against genome instabiliy and DNA damage to ensure plant cell growth (By similarity)	0.88
MdHDA15	AT5G61060	AtHDA5	Histone deacetylase 5; Responsible for the deacetylation of lysine residues on the N-terminal part of the core histones (H2A, H2B, H3 and H4). Histone deacetylation gives a tag for epigenetic repression and plays an important role in transcriptional regulation, cell cycle progression and developmental events. Histone deacetylases act via the formation of large multiprotein complexes (By similarit…	MdHAG28	AT3G54610	AtHAG1	Histone acetyltransferase GCN5; Acetylates histone H3 and ADA2 proteins in vitro. Acetylates 'Lys-14' of histone H3. Acetylation of histones gives a specific tag for epigenetic transcription activation. Operates in concert with certain DNA-binding transcriptional activators. Acts via the formation of large multiprotein complexes that modify the chromatin (By similarity)	0.879
MdSDG06	AT3G61740	AtSDG14	SET domain protein 14; Histone methyltransferase	MdHAF01	AT1G32750	AtHAF1	Transcription initiation factor TFIID subunit 1-A; TAFs are components of the transcription factor IID (TFIID) complex that is essential for mediating regulation of RNA polymerase transcription. Core scaffold of the TFIID complex (By similarity)	0.878
MdSDG05	AT5G09790	AtSDG15	ARABIDOPSIS TRITHORAX-RELATED PROTEIN 5; Histone methyltransferase that specifically monomethylates 'Lys-37' of histone H3 (H3K27me1). Has much higher activity on nucleosomes containing H3.1 than H3.3. Involved in the formation of constitutive heterochromatin and the silencing of heterochromatic elements. Influences which sets of rRNA gene variants are expressed or silenced	MdSDG17	AT4G02020	AtSDG10	SWINGER; Polycomb group (PcG) protein. Catalytic subunit of some PcG multiprotein complex, which methylates 'Lys-27' of histone H3, leading to transcriptional repression of the affected target genes. PcG proteins act by forming multiprotein complexes, which are required to maintain the transcriptionally repressive state of homeotic genes throughout development. PcG proteins are not required to in…	0.878
MdHDA11	AT5G26040	AtHDA2	Histone deacetylase 2; Responsible for the deacetylation of lysine residues on the N-terminal part of the core histones (H2A, H2B, H3 and H4). Histone deacetylation gives a tag for epigenetic repression and plays an important role in transcriptional regulation, cell cycle progression and developmental events. Histone deacetylases act via the formation of large multiprotein complexes (By similarit…	MdHDA16	AT3G18520	AtHDA15	Histone deacetylase 15; Responsible for the deacetylation of lysine residues on the N-terminal part of the core histones (H2A, H2B, H3 and H4). Histone deacetylation gives a tag for epigenetic repression and plays an important role in transcriptional regulation, cell cycle progression and developmental events. Histone deacetylases act via the formation of large multiprotein complexes (By similari…	0.876
MdSDG06	AT3G61740	AtSDG14	SET domain protein 14; Histone methyltransferase	MdSDG42	AT1G26760	AtSDG35	SET domain protein 35	0.874
MdHDA12	AT4G38130	AtHDA19	Histone deacetylase 1; Responsible for the deacetylation of lysine residues on the N-terminal part of the core histones (H2A, H2B, H3 and H4). Histone deacetylation gives a tag for epigenetic repression and plays an important role in transcriptional regulation, cell cycle progression and developmental events. Histone deacetylases act via the formation of large multiprotein complexes. HDA19 is inv…	MdHDA16	AT3G18520	AtHDA15	Histone deacetylase 15; Responsible for the deacetylation of lysine residues on the N-terminal part of the core histones (H2A, H2B, H3 and H4). Histone deacetylation gives a tag for epigenetic repression and plays an important role in transcriptional regulation, cell cycle progression and developmental events. Histone deacetylases act via the formation of large multiprotein complexes (By similari…	0.873
MdSDG08	AT5G53430	AtSDG29	SET domain group 29; Histone methyltransferase	MdSDG44	AT2G19640	AtSDG39	ASH1-related 2; Histone methyltransferase	0.872
MdSDG31	AT3G21820	AtSDG36	Histone-lysine N-methyltransferase ATXR2; Histone methyltransferase	MdSDG44	AT2G19640	AtSDG39	ASH1-related 2; Histone methyltransferase	0.871
MdSDG08	AT5G53430	AtSDG29	SET domain group 29; Histone methyltransferase	MdHDA16	AT3G18520	AtHDA15	Histone deacetylase 15; Responsible for the deacetylation of lysine residues on the N-terminal part of the core histones (H2A, H2B, H3 and H4). Histone deacetylation gives a tag for epigenetic repression and plays an important role in transcriptional regulation, cell cycle progression and developmental events. Histone deacetylases act via the formation of large multiprotein complexes (By similari…	0.871
MdSDG06	AT3G61740	AtSDG14	SET domain protein 14; Histone methyltransferase	MdSDG44	AT2G19640	AtSDG39	ASH1-related 2; Histone methyltransferase	0.87
MdJMJ24	AT1G63490	AtJMJ17	Transcription factor jumonji (jmjC) domain-containing protein	MdSDG46	AT1G05830	AtSDG30	Trithorax-like protein 2; Histone methyltransferase	0.868
MdSRT01	AT5G09230	AtSRT2	Sirtuin 2; NAD-dependent protein deacylase. Catalyzes the NAD- dependent hydrolysis of acyl groups from lysine residues (By similarity). Negatively regulates plant basal defense against plant pathogens, possibly by suppressing salicylic acid biosynthesis	MdHDA12	AT4G38130	AtHDA19	Histone deacetylase 1; Responsible for the deacetylation of lysine residues on the N-terminal part of the core histones (H2A, H2B, H3 and H4). Histone deacetylation gives a tag for epigenetic repression and plays an important role in transcriptional regulation, cell cycle progression and developmental events. Histone deacetylases act via the formation of large multiprotein complexes. HDA19 is inv…	0.866
MdHDA12	AT4G38130	AtHDA19	Histone deacetylase 1; Responsible for the deacetylation of lysine residues on the N-terminal part of the core histones (H2A, H2B, H3 and H4). Histone deacetylation gives a tag for epigenetic repression and plays an important role in transcriptional regulation, cell cycle progression and developmental events. Histone deacetylases act via the formation of large multiprotein complexes. HDA19 is inv…	MdSDG22	AT1G76710	AtSDG26	SET domain group 26; Histone methyltransferase involved in regulation of flowering time. Required for the expression of the SOC1/AGL20 gene. Required for histone H3 trimethylation on 'Lys-4' H3K4me3 at the SOC1 locus. Prevents trimethylation on 'Lys-27' H3K276me3 at the same locus	0.865
MdHDA08	AT5G63110	AtHDA6	Histone deacetylase 6; Responsible for the deacetylation of lysine residues on the N-terminal part of the core histones (H2A, H2B, H3 and H4). Might remove acetyl residues only from specific targets, such as rDNA repeats or complex transgenes. Histone deacetylation gives a tag for epigenetic repression and plays an important role in transcriptional regulation, cell cycle progression and developme…	MdSDG35	AT2G22740	AtSDG23	SU(VAR)3-9 homolog 6; Histone methyltransferase. Methylates 'Lys-9' of histone H3. H3 'Lys-9' methylation represents a specific tag for epigenetic transcriptional repression. Seems to act preferentially on dsMRNA	0.864
MdHAG28	AT3G54610	AtHAG1	Histone acetyltransferase GCN5; Acetylates histone H3 and ADA2 proteins in vitro. Acetylates 'Lys-14' of histone H3. Acetylation of histones gives a specific tag for epigenetic transcription activation. Operates in concert with certain DNA-binding transcriptional activators. Acts via the formation of large multiprotein complexes that modify the chromatin (By similarity)	MdHDA16	AT3G18520	AtHDA15	Histone deacetylase 15; Responsible for the deacetylation of lysine residues on the N-terminal part of the core histones (H2A, H2B, H3 and H4). Histone deacetylation gives a tag for epigenetic repression and plays an important role in transcriptional regulation, cell cycle progression and developmental events. Histone deacetylases act via the formation of large multiprotein complexes (By similari…	0.863
MdSDG29	AT5G13960	AtSDG33	SU(VAR)3-9 homolog 4; Histone methyltransferase. Methylates 'Lys-9' of histone H3. H3 'Lys-9' methylation represents a specific tag for epigenetic transcriptional repression. The silencing mechanism via DNA CpNpG methylation requires the targeting of chromomethylase CMT3 to methylated histones, probably through an interaction with an HP1-like adapter. By its function, KYP is directly required for…	MdJMJ01	AT4G20400	AtJMJ14	JUMONJI 14; Histone demethylase that demethylates 'Lys-4' (H3K4me) of histone H3 with a higher activity for H3K4me3 and H3K4me2 than H3K4me1. No activity on H3K9me3/2, H3K36me3/2 and H3K27me3/2. Represses FT and TSF expression to inhibit the floral transition. Binds around the transcription start site of the FT locus. Involved in the DRM2-mediated maintenance of DNA methylation, but not required …	0.862
MdHDA08	AT5G63110	AtHDA6	Histone deacetylase 6; Responsible for the deacetylation of lysine residues on the N-terminal part of the core histones (H2A, H2B, H3 and H4). Might remove acetyl residues only from specific targets, such as rDNA repeats or complex transgenes. Histone deacetylation gives a tag for epigenetic repression and plays an important role in transcriptional regulation, cell cycle progression and developme…	MdHDT04	AT3G44750	AtHDT1	Histone deacetylase 3; Probably mediates the deacetylation of lysine residues on the N-terminal part of the core histones (H2A, H2B, H3 and H4). Histone deacetylation gives a tag for epigenetic repression and plays an important role in transcriptional regulation, cell cycle progression and developmental events. Required for histone H3 'Lys-9' deacetylation. Involved in rRNA gene silencing in nucl…	0.861
MdSDG08	AT5G53430	AtSDG29	SET domain group 29; Histone methyltransferase	MdSDG05	AT5G09790	AtSDG15	ARABIDOPSIS TRITHORAX-RELATED PROTEIN 5; Histone methyltransferase that specifically monomethylates 'Lys-37' of histone H3 (H3K27me1). Has much higher activity on nucleosomes containing H3.1 than H3.3. Involved in the formation of constitutive heterochromatin and the silencing of heterochromatic elements. Influences which sets of rRNA gene variants are expressed or silenced	0.861
MdHAF01	AT1G32750	AtHAF1	Transcription initiation factor TFIID subunit 1-A; TAFs are components of the transcription factor IID (TFIID) complex that is essential for mediating regulation of RNA polymerase transcription. Core scaffold of the TFIID complex (By similarity)	MdSDG46	AT1G05830	AtSDG30	Trithorax-like protein 2; Histone methyltransferase	0.859
MdHDA16	AT3G18520	AtHDA15	Histone deacetylase 15; Responsible for the deacetylation of lysine residues on the N-terminal part of the core histones (H2A, H2B, H3 and H4). Histone deacetylation gives a tag for epigenetic repression and plays an important role in transcriptional regulation, cell cycle progression and developmental events. Histone deacetylases act via the formation of large multiprotein complexes (By similari…	MdHAF01	AT1G32750	AtHAF1	Transcription initiation factor TFIID subunit 1-A; TAFs are components of the transcription factor IID (TFIID) complex that is essential for mediating regulation of RNA polymerase transcription. Core scaffold of the TFIID complex (By similarity)	0.859
MdHDA08	AT5G63110	AtHDA6	Histone deacetylase 6; Responsible for the deacetylation of lysine residues on the N-terminal part of the core histones (H2A, H2B, H3 and H4). Might remove acetyl residues only from specific targets, such as rDNA repeats or complex transgenes. Histone deacetylation gives a tag for epigenetic repression and plays an important role in transcriptional regulation, cell cycle progression and developme…	MdSDG49	AT1G77300	AtSDG8	EARLY FLOWERING IN SHORT DAYS; Histone methyltransferase involved in di and tri- methylation of 'Lys-36' of histone H3 (H3K36me2 and H3K36me3). Binds to H3 already mono- or di-methylated on 'Lys-4'(H3K4me1 or H3K4me2), but not to H3K4me3. H3K4me and H3K36me represent specific tags for epigenetic transcriptional activation. Regulates positively FLC transcription to prevent early flowering transiti…	0.857
MdHDA08	AT5G63110	AtHDA6	Histone deacetylase 6; Responsible for the deacetylation of lysine residues on the N-terminal part of the core histones (H2A, H2B, H3 and H4). Might remove acetyl residues only from specific targets, such as rDNA repeats or complex transgenes. Histone deacetylation gives a tag for epigenetic repression and plays an important role in transcriptional regulation, cell cycle progression and developme…	MdHDA16	AT3G18520	AtHDA15	Histone deacetylase 15; Responsible for the deacetylation of lysine residues on the N-terminal part of the core histones (H2A, H2B, H3 and H4). Histone deacetylation gives a tag for epigenetic repression and plays an important role in transcriptional regulation, cell cycle progression and developmental events. Histone deacetylases act via the formation of large multiprotein complexes (By similari…	0.853
MdHDT04	AT3G44750	AtHDT1	Histone deacetylase 3; Probably mediates the deacetylation of lysine residues on the N-terminal part of the core histones (H2A, H2B, H3 and H4). Histone deacetylation gives a tag for epigenetic repression and plays an important role in transcriptional regulation, cell cycle progression and developmental events. Required for histone H3 'Lys-9' deacetylation. Involved in rRNA gene silencing in nucl…	MdPRMT01	AT2G19670	AtPRMT12	Protein arginine methyltransferase 1A; Methylates (mono and asymmetric dimethylation) the guanidino nitrogens of arginyl residues present in a glycine and arginine-rich domain. Type I arginine methyltransferase active on both histones and non-histone proteins. Mediates the methylation of MED36A	0.851
MdSDG29	AT5G13960	AtSDG33	SU(VAR)3-9 homolog 4; Histone methyltransferase. Methylates 'Lys-9' of histone H3. H3 'Lys-9' methylation represents a specific tag for epigenetic transcriptional repression. The silencing mechanism via DNA CpNpG methylation requires the targeting of chromomethylase CMT3 to methylated histones, probably through an interaction with an HP1-like adapter. By its function, KYP is directly required for…	MdHDA13	AT3G44680	AtHDA9	Histone deacetylase 9; Responsible for the deacetylation of lysine residues on the N-terminal part of the core histones (H2A, H2B, H3 and H4). Histone deacetylation gives a tag for epigenetic repression and plays an important role in transcriptional regulation, cell cycle progression and developmental events. Histone deacetylases act via the formation of large multiprotein complexes (By similarit…	0.849
MdSRT01	AT5G09230	AtSRT2	Sirtuin 2; NAD-dependent protein deacylase. Catalyzes the NAD- dependent hydrolysis of acyl groups from lysine residues (By similarity). Negatively regulates plant basal defense against plant pathogens, possibly by suppressing salicylic acid biosynthesis	MdHDA13	AT3G44680	AtHDA9	Histone deacetylase 9; Responsible for the deacetylation of lysine residues on the N-terminal part of the core histones (H2A, H2B, H3 and H4). Histone deacetylation gives a tag for epigenetic repression and plays an important role in transcriptional regulation, cell cycle progression and developmental events. Histone deacetylases act via the formation of large multiprotein complexes (By similarit…	0.849
MdSDG09	AT5G24330	AtSDG34	ARABIDOPSIS TRITHORAX-RELATED PROTEIN 6; Histone methyltransferase that specifically monomethylates 'Lys-37' of histone H3 (H3K27me1). Has higher activity on nucleosomes containing H3.1 than H3.3. Involved in the formation of constitutive heterochromatin and the silencing of heterochromatic elements. May act as a positive regulator of the G1-S transition. Influences which sets of rRNA gene varian…	MdSDG42	AT1G26760	AtSDG35	SET domain protein 35	0.849
MdHDA15	AT5G61060	AtHDA5	Histone deacetylase 5; Responsible for the deacetylation of lysine residues on the N-terminal part of the core histones (H2A, H2B, H3 and H4). Histone deacetylation gives a tag for epigenetic repression and plays an important role in transcriptional regulation, cell cycle progression and developmental events. Histone deacetylases act via the formation of large multiprotein complexes (By similarit…	MdHAF01	AT1G32750	AtHAF1	Transcription initiation factor TFIID subunit 1-A; TAFs are components of the transcription factor IID (TFIID) complex that is essential for mediating regulation of RNA polymerase transcription. Core scaffold of the TFIID complex (By similarity)	0.849
MdHAM02	AT5G64610	AtHAM1	Histone acetyltransferase MYST1; Histone acetyltransferase which may be involved in transcriptional activation. Acetylates 'Lys-5' of histone H4 (H4K5ac) (PubMed:17877703, PubMed:19040736, PubMed:22170978, PubMed:23273925). Essential for gametophyte development (PubMed:19040736). Involved in DNA repair after UV-B exposure (PubMed:22170978). Negative regulator of flowering controlling the H4K5ac l…	MdHDA15	AT5G61060	AtHDA5	Histone deacetylase 5; Responsible for the deacetylation of lysine residues on the N-terminal part of the core histones (H2A, H2B, H3 and H4). Histone deacetylation gives a tag for epigenetic repression and plays an important role in transcriptional regulation, cell cycle progression and developmental events. Histone deacetylases act via the formation of large multiprotein complexes (By similarit…	0.848
MdSDG29	AT5G13960	AtSDG33	SU(VAR)3-9 homolog 4; Histone methyltransferase. Methylates 'Lys-9' of histone H3. H3 'Lys-9' methylation represents a specific tag for epigenetic transcriptional repression. The silencing mechanism via DNA CpNpG methylation requires the targeting of chromomethylase CMT3 to methylated histones, probably through an interaction with an HP1-like adapter. By its function, KYP is directly required for…	MdHDA12	AT4G38130	AtHDA19	Histone deacetylase 1; Responsible for the deacetylation of lysine residues on the N-terminal part of the core histones (H2A, H2B, H3 and H4). Histone deacetylation gives a tag for epigenetic repression and plays an important role in transcriptional regulation, cell cycle progression and developmental events. Histone deacetylases act via the formation of large multiprotein complexes. HDA19 is inv…	0.847
MdHDA15	AT5G61060	AtHDA5	Histone deacetylase 5; Responsible for the deacetylation of lysine residues on the N-terminal part of the core histones (H2A, H2B, H3 and H4). Histone deacetylation gives a tag for epigenetic repression and plays an important role in transcriptional regulation, cell cycle progression and developmental events. Histone deacetylases act via the formation of large multiprotein complexes (By similarit…	MdHDA13	AT3G44680	AtHDA9	Histone deacetylase 9; Responsible for the deacetylation of lysine residues on the N-terminal part of the core histones (H2A, H2B, H3 and H4). Histone deacetylation gives a tag for epigenetic repression and plays an important role in transcriptional regulation, cell cycle progression and developmental events. Histone deacetylases act via the formation of large multiprotein complexes (By similarit…	0.845
MdHDA13	AT3G44680	AtHDA9	Histone deacetylase 9; Responsible for the deacetylation of lysine residues on the N-terminal part of the core histones (H2A, H2B, H3 and H4). Histone deacetylation gives a tag for epigenetic repression and plays an important role in transcriptional regulation, cell cycle progression and developmental events. Histone deacetylases act via the formation of large multiprotein complexes (By similarit…	MdHDA16	AT3G18520	AtHDA15	Histone deacetylase 15; Responsible for the deacetylation of lysine residues on the N-terminal part of the core histones (H2A, H2B, H3 and H4). Histone deacetylation gives a tag for epigenetic repression and plays an important role in transcriptional regulation, cell cycle progression and developmental events. Histone deacetylases act via the formation of large multiprotein complexes (By similari…	0.844
MdSDG05	AT5G09790	AtSDG15	ARABIDOPSIS TRITHORAX-RELATED PROTEIN 5; Histone methyltransferase that specifically monomethylates 'Lys-37' of histone H3 (H3K27me1). Has much higher activity on nucleosomes containing H3.1 than H3.3. Involved in the formation of constitutive heterochromatin and the silencing of heterochromatic elements. Influences which sets of rRNA gene variants are expressed or silenced	MdSDG52	AT2G23380	AtSDG1	CURLY LEAF; Polycomb group (PcG) protein. Catalytic subunit of some PcG multiprotein complex, which methylates 'Lys-27' of histone H3, leading to transcriptional repression of the affected target genes. Required to regulate floral development by repressing the AGAMOUS homeotic gene in leaves, influorescence stems and flowers. Regulates the antero-posterior organization of the endosperm, as well a…	0.843
MdHAF01	AT1G32750	AtHAF1	Transcription initiation factor TFIID subunit 1-A; TAFs are components of the transcription factor IID (TFIID) complex that is essential for mediating regulation of RNA polymerase transcription. Core scaffold of the TFIID complex (By similarity)	MdHDA03	AT1G08460	AtHDA8	Histone deacetylase 8; Responsible for the deacetylation of lysine residues on the N-terminal part of the core histones (H2A, H2B, H3 and H4). Histone deacetylation gives a tag for epigenetic repression and plays an important role in transcriptional regulation, cell cycle progression and developmental events. Histone deacetylases act via the formation of large multiprotein complexes (By similarit…	0.843
MdSDG06	AT3G61740	AtSDG14	SET domain protein 14; Histone methyltransferase	MdHDA16	AT3G18520	AtHDA15	Histone deacetylase 15; Responsible for the deacetylation of lysine residues on the N-terminal part of the core histones (H2A, H2B, H3 and H4). Histone deacetylation gives a tag for epigenetic repression and plays an important role in transcriptional regulation, cell cycle progression and developmental events. Histone deacetylases act via the formation of large multiprotein complexes (By similari…	0.842
MdHDA01	AT4G33470	AtHDA14	Histone deacetylase 14; Responsible for the deacetylation of lysine residues on the N-terminal part of the core histones (H2A, H2B, H3 and H4). Histone deacetylation gives a tag for epigenetic repression and plays an important role in transcriptional regulation, cell cycle progression and developmental events. Histone deacetylases act via the formation of large multiprotein complexes (By similari…	MdSDG14	AT1G73100	AtSDG19	SU(VAR)3-9 homolog 3; Histone methyltransferase. Methylates 'Lys-9' of histone H3. H3 'Lys-9' methylation represents a specific tag for epigenetic transcriptional repression	0.842
MdSDG14	AT1G73100	AtSDG19	SU(VAR)3-9 homolog 3; Histone methyltransferase. Methylates 'Lys-9' of histone H3. H3 'Lys-9' methylation represents a specific tag for epigenetic transcriptional repression	MdHDA03	AT1G08460	AtHDA8	Histone deacetylase 8; Responsible for the deacetylation of lysine residues on the N-terminal part of the core histones (H2A, H2B, H3 and H4). Histone deacetylation gives a tag for epigenetic repression and plays an important role in transcriptional regulation, cell cycle progression and developmental events. Histone deacetylases act via the formation of large multiprotein complexes (By similarit…	0.842
MdHDA16	AT3G18520	AtHDA15	Histone deacetylase 15; Responsible for the deacetylation of lysine residues on the N-terminal part of the core histones (H2A, H2B, H3 and H4). Histone deacetylation gives a tag for epigenetic repression and plays an important role in transcriptional regulation, cell cycle progression and developmental events. Histone deacetylases act via the formation of large multiprotein complexes (By similari…	MdSDG46	AT1G05830	AtSDG30	Trithorax-like protein 2; Histone methyltransferase	0.841
MdSDG08	AT5G53430	AtSDG29	SET domain group 29; Histone methyltransferase	MdHDA11	AT5G26040	AtHDA2	Histone deacetylase 2; Responsible for the deacetylation of lysine residues on the N-terminal part of the core histones (H2A, H2B, H3 and H4). Histone deacetylation gives a tag for epigenetic repression and plays an important role in transcriptional regulation, cell cycle progression and developmental events. Histone deacetylases act via the formation of large multiprotein complexes (By similarit…	0.841
MdHDA01	AT4G33470	AtHDA14	Histone deacetylase 14; Responsible for the deacetylation of lysine residues on the N-terminal part of the core histones (H2A, H2B, H3 and H4). Histone deacetylation gives a tag for epigenetic repression and plays an important role in transcriptional regulation, cell cycle progression and developmental events. Histone deacetylases act via the formation of large multiprotein complexes (By similari…	MdHDA13	AT3G44680	AtHDA9	Histone deacetylase 9; Responsible for the deacetylation of lysine residues on the N-terminal part of the core histones (H2A, H2B, H3 and H4). Histone deacetylation gives a tag for epigenetic repression and plays an important role in transcriptional regulation, cell cycle progression and developmental events. Histone deacetylases act via the formation of large multiprotein complexes (By similarit…	0.84
MdSDG31	AT3G21820	AtSDG36	Histone-lysine N-methyltransferase ATXR2; Histone methyltransferase	MdSDG22	AT1G76710	AtSDG26	SET domain group 26; Histone methyltransferase involved in regulation of flowering time. Required for the expression of the SOC1/AGL20 gene. Required for histone H3 trimethylation on 'Lys-4' H3K4me3 at the SOC1 locus. Prevents trimethylation on 'Lys-27' H3K276me3 at the same locus	0.839
MdSDG42	AT1G26760	AtSDG35	SET domain protein 35	MdSDG46	AT1G05830	AtSDG30	Trithorax-like protein 2; Histone methyltransferase	0.838
MdSDG08	AT5G53430	AtSDG29	SET domain group 29; Histone methyltransferase	MdSDG31	AT3G21820	AtSDG36	Histone-lysine N-methyltransferase ATXR2; Histone methyltransferase	0.838
MdSDG44	AT2G19640	AtSDG39	ASH1-related 2; Histone methyltransferase	MdSDG22	AT1G76710	AtSDG26	SET domain group 26; Histone methyltransferase involved in regulation of flowering time. Required for the expression of the SOC1/AGL20 gene. Required for histone H3 trimethylation on 'Lys-4' H3K4me3 at the SOC1 locus. Prevents trimethylation on 'Lys-27' H3K276me3 at the same locus	0.837
MdSDG29	AT5G13960	AtSDG33	SU(VAR)3-9 homolog 4; Histone methyltransferase. Methylates 'Lys-9' of histone H3. H3 'Lys-9' methylation represents a specific tag for epigenetic transcriptional repression. The silencing mechanism via DNA CpNpG methylation requires the targeting of chromomethylase CMT3 to methylated histones, probably through an interaction with an HP1-like adapter. By its function, KYP is directly required for…	MdHDA16	AT3G18520	AtHDA15	Histone deacetylase 15; Responsible for the deacetylation of lysine residues on the N-terminal part of the core histones (H2A, H2B, H3 and H4). Histone deacetylation gives a tag for epigenetic repression and plays an important role in transcriptional regulation, cell cycle progression and developmental events. Histone deacetylases act via the formation of large multiprotein complexes (By similari…	0.837
MdPRMT03	AT5G49020	AtPRMT14	Protein arginine methyltransferase 4A; Methylates (mono- and asymmetric dimethylation) the guanidino nitrogens of arginyl residues in several proteins involved in DNA packaging, transcription regulation, and mRNA stability. Recruited to promoters upon gene activation, methylates histone H3 and activates transcription via chromatin remodeling	MdPRMT02	AT4G31120	AtPRMT15	SHK1 binding protein 1; Methylates arginine residues of myelin basic protein (MBP) in vitro. Methylates symmetrically histone H4 of the FLC chromatin to form H4R3me2s, which in turn suppresses FLC expression to induce flowering. Regulates alternative splicing by methylating spliceosomal proteins. Involved in the post- transcriptional regulation of the circadian clock	0.836
MdSRT03	AT5G55760	AtSRT1	Sirtuin 1; NAD-dependent protein deacetylase. Has deacetylase activity towards H3K9Ac. May have a function in the safeguard against genome instabiliy and DNA damage to ensure plant cell growth (By similarity)	MdHDA12	AT4G38130	AtHDA19	Histone deacetylase 1; Responsible for the deacetylation of lysine residues on the N-terminal part of the core histones (H2A, H2B, H3 and H4). Histone deacetylation gives a tag for epigenetic repression and plays an important role in transcriptional regulation, cell cycle progression and developmental events. Histone deacetylases act via the formation of large multiprotein complexes. HDA19 is inv…	0.836
MdHDA11	AT5G26040	AtHDA2	Histone deacetylase 2; Responsible for the deacetylation of lysine residues on the N-terminal part of the core histones (H2A, H2B, H3 and H4). Histone deacetylation gives a tag for epigenetic repression and plays an important role in transcriptional regulation, cell cycle progression and developmental events. Histone deacetylases act via the formation of large multiprotein complexes (By similarit…	MdHAF01	AT1G32750	AtHAF1	Transcription initiation factor TFIID subunit 1-A; TAFs are components of the transcription factor IID (TFIID) complex that is essential for mediating regulation of RNA polymerase transcription. Core scaffold of the TFIID complex (By similarity)	0.835
MdHDA08	AT5G63110	AtHDA6	Histone deacetylase 6; Responsible for the deacetylation of lysine residues on the N-terminal part of the core histones (H2A, H2B, H3 and H4). Might remove acetyl residues only from specific targets, such as rDNA repeats or complex transgenes. Histone deacetylation gives a tag for epigenetic repression and plays an important role in transcriptional regulation, cell cycle progression and developme…	MdSDG22	AT1G76710	AtSDG26	SET domain group 26; Histone methyltransferase involved in regulation of flowering time. Required for the expression of the SOC1/AGL20 gene. Required for histone H3 trimethylation on 'Lys-4' H3K4me3 at the SOC1 locus. Prevents trimethylation on 'Lys-27' H3K276me3 at the same locus	0.833
MdHDA15	AT5G61060	AtHDA5	Histone deacetylase 5; Responsible for the deacetylation of lysine residues on the N-terminal part of the core histones (H2A, H2B, H3 and H4). Histone deacetylation gives a tag for epigenetic repression and plays an important role in transcriptional regulation, cell cycle progression and developmental events. Histone deacetylases act via the formation of large multiprotein complexes (By similarit…	MdSDG06	AT3G61740	AtSDG14	SET domain protein 14; Histone methyltransferase	0.833
MdSDG05	AT5G09790	AtSDG15	ARABIDOPSIS TRITHORAX-RELATED PROTEIN 5; Histone methyltransferase that specifically monomethylates 'Lys-37' of histone H3 (H3K27me1). Has much higher activity on nucleosomes containing H3.1 than H3.3. Involved in the formation of constitutive heterochromatin and the silencing of heterochromatic elements. Influences which sets of rRNA gene variants are expressed or silenced	MdSDG06	AT3G61740	AtSDG14	SET domain protein 14; Histone methyltransferase	0.833
MdHDA13	AT3G44680	AtHDA9	Histone deacetylase 9; Responsible for the deacetylation of lysine residues on the N-terminal part of the core histones (H2A, H2B, H3 and H4). Histone deacetylation gives a tag for epigenetic repression and plays an important role in transcriptional regulation, cell cycle progression and developmental events. Histone deacetylases act via the formation of large multiprotein complexes (By similarit…	MdSDG22	AT1G76710	AtSDG26	SET domain group 26; Histone methyltransferase involved in regulation of flowering time. Required for the expression of the SOC1/AGL20 gene. Required for histone H3 trimethylation on 'Lys-4' H3K4me3 at the SOC1 locus. Prevents trimethylation on 'Lys-27' H3K276me3 at the same locus	0.833
MdSRT03	AT5G55760	AtSRT1	Sirtuin 1; NAD-dependent protein deacetylase. Has deacetylase activity towards H3K9Ac. May have a function in the safeguard against genome instabiliy and DNA damage to ensure plant cell growth (By similarity)	MdHDA11	AT5G26040	AtHDA2	Histone deacetylase 2; Responsible for the deacetylation of lysine residues on the N-terminal part of the core histones (H2A, H2B, H3 and H4). Histone deacetylation gives a tag for epigenetic repression and plays an important role in transcriptional regulation, cell cycle progression and developmental events. Histone deacetylases act via the formation of large multiprotein complexes (By similarit…	0.833
MdSDG29	AT5G13960	AtSDG33	SU(VAR)3-9 homolog 4; Histone methyltransferase. Methylates 'Lys-9' of histone H3. H3 'Lys-9' methylation represents a specific tag for epigenetic transcriptional repression. The silencing mechanism via DNA CpNpG methylation requires the targeting of chromomethylase CMT3 to methylated histones, probably through an interaction with an HP1-like adapter. By its function, KYP is directly required for…	MdHDA01	AT4G33470	AtHDA14	Histone deacetylase 14; Responsible for the deacetylation of lysine residues on the N-terminal part of the core histones (H2A, H2B, H3 and H4). Histone deacetylation gives a tag for epigenetic repression and plays an important role in transcriptional regulation, cell cycle progression and developmental events. Histone deacetylases act via the formation of large multiprotein complexes (By similari…	0.832
MdHDA13	AT3G44680	AtHDA9	Histone deacetylase 9; Responsible for the deacetylation of lysine residues on the N-terminal part of the core histones (H2A, H2B, H3 and H4). Histone deacetylation gives a tag for epigenetic repression and plays an important role in transcriptional regulation, cell cycle progression and developmental events. Histone deacetylases act via the formation of large multiprotein complexes (By similarit…	MdSDG49	AT1G77300	AtSDG8	EARLY FLOWERING IN SHORT DAYS; Histone methyltransferase involved in di and tri- methylation of 'Lys-36' of histone H3 (H3K36me2 and H3K36me3). Binds to H3 already mono- or di-methylated on 'Lys-4'(H3K4me1 or H3K4me2), but not to H3K4me3. H3K4me and H3K36me represent specific tags for epigenetic transcriptional activation. Regulates positively FLC transcription to prevent early flowering transiti…	0.831
MdHDA08	AT5G63110	AtHDA6	Histone deacetylase 6; Responsible for the deacetylation of lysine residues on the N-terminal part of the core histones (H2A, H2B, H3 and H4). Might remove acetyl residues only from specific targets, such as rDNA repeats or complex transgenes. Histone deacetylation gives a tag for epigenetic repression and plays an important role in transcriptional regulation, cell cycle progression and developme…	MdHDA01	AT4G33470	AtHDA14	Histone deacetylase 14; Responsible for the deacetylation of lysine residues on the N-terminal part of the core histones (H2A, H2B, H3 and H4). Histone deacetylation gives a tag for epigenetic repression and plays an important role in transcriptional regulation, cell cycle progression and developmental events. Histone deacetylases act via the formation of large multiprotein complexes (By similari…	0.83
MdHDA13	AT3G44680	AtHDA9	Histone deacetylase 9; Responsible for the deacetylation of lysine residues on the N-terminal part of the core histones (H2A, H2B, H3 and H4). Histone deacetylation gives a tag for epigenetic repression and plays an important role in transcriptional regulation, cell cycle progression and developmental events. Histone deacetylases act via the formation of large multiprotein complexes (By similarit…	MdSDG46	AT1G05830	AtSDG30	Trithorax-like protein 2; Histone methyltransferase	0.83
MdHDA12	AT4G38130	AtHDA19	Histone deacetylase 1; Responsible for the deacetylation of lysine residues on the N-terminal part of the core histones (H2A, H2B, H3 and H4). Histone deacetylation gives a tag for epigenetic repression and plays an important role in transcriptional regulation, cell cycle progression and developmental events. Histone deacetylases act via the formation of large multiprotein complexes. HDA19 is inv…	MdSDG06	AT3G61740	AtSDG14	SET domain protein 14; Histone methyltransferase	0.829
MdHDA15	AT5G61060	AtHDA5	Histone deacetylase 5; Responsible for the deacetylation of lysine residues on the N-terminal part of the core histones (H2A, H2B, H3 and H4). Histone deacetylation gives a tag for epigenetic repression and plays an important role in transcriptional regulation, cell cycle progression and developmental events. Histone deacetylases act via the formation of large multiprotein complexes (By similarit…	MdHDA12	AT4G38130	AtHDA19	Histone deacetylase 1; Responsible for the deacetylation of lysine residues on the N-terminal part of the core histones (H2A, H2B, H3 and H4). Histone deacetylation gives a tag for epigenetic repression and plays an important role in transcriptional regulation, cell cycle progression and developmental events. Histone deacetylases act via the formation of large multiprotein complexes. HDA19 is inv…	0.829
MdHDA13	AT3G44680	AtHDA9	Histone deacetylase 9; Responsible for the deacetylation of lysine residues on the N-terminal part of the core histones (H2A, H2B, H3 and H4). Histone deacetylation gives a tag for epigenetic repression and plays an important role in transcriptional regulation, cell cycle progression and developmental events. Histone deacetylases act via the formation of large multiprotein complexes (By similarit…	MdHDA03	AT1G08460	AtHDA8	Histone deacetylase 8; Responsible for the deacetylation of lysine residues on the N-terminal part of the core histones (H2A, H2B, H3 and H4). Histone deacetylation gives a tag for epigenetic repression and plays an important role in transcriptional regulation, cell cycle progression and developmental events. Histone deacetylases act via the formation of large multiprotein complexes (By similarit…	0.829
MdSDG62	AT4G15180	AtSDG2	SET domain protein 2; Histone methyltransferase specifically required for trimethylation of 'Lys-4' of histone H3 (H3K4me3) and is crucial for both sporophyte and gametophyte development (PubMed:21037105, PubMed:20937886)	MdJMJ25	AT3G48430	AtJMJ12	Relative of early flowering 6; Histone demethylase that demethylates 'Lys-27' (H3K27me) of histone H3. Demethylates both tri- (H3K27me3) and di-methylated (H3K27me2) H3K27me. Demethylates also H3K4me3/2 and H3K36me3/2 in an in vitro assay. Involved in the transcriptional regulation of hundreds of genes regulating developmental patterning and responses to various stimuli. Involved in the regulatio…	0.829
MdSDG06	AT3G61740	AtSDG14	SET domain protein 14; Histone methyltransferase	MdSDG31	AT3G21820	AtSDG36	Histone-lysine N-methyltransferase ATXR2; Histone methyltransferase	0.829
MdSDG08	AT5G53430	AtSDG29	SET domain group 29; Histone methyltransferase	MdSDG54	AT2G17900	AtSDG37	SET domain group 37; Histone methyltransferase	0.828
MdSDG08	AT5G53430	AtSDG29	SET domain group 29; Histone methyltransferase	MdHDA12	AT4G38130	AtHDA19	Histone deacetylase 1; Responsible for the deacetylation of lysine residues on the N-terminal part of the core histones (H2A, H2B, H3 and H4). Histone deacetylation gives a tag for epigenetic repression and plays an important role in transcriptional regulation, cell cycle progression and developmental events. Histone deacetylases act via the formation of large multiprotein complexes. HDA19 is inv…	0.828
MdHDA15	AT5G61060	AtHDA5	Histone deacetylase 5; Responsible for the deacetylation of lysine residues on the N-terminal part of the core histones (H2A, H2B, H3 and H4). Histone deacetylation gives a tag for epigenetic repression and plays an important role in transcriptional regulation, cell cycle progression and developmental events. Histone deacetylases act via the formation of large multiprotein complexes (By similarit…	MdHDMA04	AT3G10390	AtHDMA1	FLOWERING LOCUS D; Probable histone demethylase that promotes flowering independently of the photoperiod and vernalization pathways by repressing FLOWERING LOCUS C (FLC), a floral repressor that blocks the transition from vegetative to reproductive development. Probably mediates histone H3 'Lys-4' demethylation at FLC locus. Seems to act in partial redundancy with LDL1 and LDL2 to repress FLC exp…	0.828
MdHDA15	AT5G61060	AtHDA5	Histone deacetylase 5; Responsible for the deacetylation of lysine residues on the N-terminal part of the core histones (H2A, H2B, H3 and H4). Histone deacetylation gives a tag for epigenetic repression and plays an important role in transcriptional regulation, cell cycle progression and developmental events. Histone deacetylases act via the formation of large multiprotein complexes (By similarit…	MdSDG46	AT1G05830	AtSDG30	Trithorax-like protein 2; Histone methyltransferase	0.827
MdHDA16	AT3G18520	AtHDA15	Histone deacetylase 15; Responsible for the deacetylation of lysine residues on the N-terminal part of the core histones (H2A, H2B, H3 and H4). Histone deacetylation gives a tag for epigenetic repression and plays an important role in transcriptional regulation, cell cycle progression and developmental events. Histone deacetylases act via the formation of large multiprotein complexes (By similari…	MdSDG14	AT1G73100	AtSDG19	SU(VAR)3-9 homolog 3; Histone methyltransferase. Methylates 'Lys-9' of histone H3. H3 'Lys-9' methylation represents a specific tag for epigenetic transcriptional repression	0.827
MdHDA15	AT5G61060	AtHDA5	Histone deacetylase 5; Responsible for the deacetylation of lysine residues on the N-terminal part of the core histones (H2A, H2B, H3 and H4). Histone deacetylation gives a tag for epigenetic repression and plays an important role in transcriptional regulation, cell cycle progression and developmental events. Histone deacetylases act via the formation of large multiprotein complexes (By similarit…	MdSDG08	AT5G53430	AtSDG29	SET domain group 29; Histone methyltransferase	0.827
MdHDA12	AT4G38130	AtHDA19	Histone deacetylase 1; Responsible for the deacetylation of lysine residues on the N-terminal part of the core histones (H2A, H2B, H3 and H4). Histone deacetylation gives a tag for epigenetic repression and plays an important role in transcriptional regulation, cell cycle progression and developmental events. Histone deacetylases act via the formation of large multiprotein complexes. HDA19 is inv…	MdSDG46	AT1G05830	AtSDG30	Trithorax-like protein 2; Histone methyltransferase	0.827
MdHAM02	AT5G64610	AtHAM1	Histone acetyltransferase MYST1; Histone acetyltransferase which may be involved in transcriptional activation. Acetylates 'Lys-5' of histone H4 (H4K5ac) (PubMed:17877703, PubMed:19040736, PubMed:22170978, PubMed:23273925). Essential for gametophyte development (PubMed:19040736). Involved in DNA repair after UV-B exposure (PubMed:22170978). Negative regulator of flowering controlling the H4K5ac l…	MdHDA13	AT3G44680	AtHDA9	Histone deacetylase 9; Responsible for the deacetylation of lysine residues on the N-terminal part of the core histones (H2A, H2B, H3 and H4). Histone deacetylation gives a tag for epigenetic repression and plays an important role in transcriptional regulation, cell cycle progression and developmental events. Histone deacetylases act via the formation of large multiprotein complexes (By similarit…	0.827
MdJMJ04	AT5G04240	AtJMJ11	EARLY FLOWERING 6; Acts probably as a histone 'Lys-4' (H3K4me) demethylase. Involved in transcriptional gene regulation. Acts as a repressor of the photoperiodic flowering pathway and of FT. Binds around the transcription start site of the FT locus	MdHDA16	AT3G18520	AtHDA15	Histone deacetylase 15; Responsible for the deacetylation of lysine residues on the N-terminal part of the core histones (H2A, H2B, H3 and H4). Histone deacetylation gives a tag for epigenetic repression and plays an important role in transcriptional regulation, cell cycle progression and developmental events. Histone deacetylases act via the formation of large multiprotein complexes (By similari…	0.826
MdSDG06	AT3G61740	AtSDG14	SET domain protein 14; Histone methyltransferase	MdSDG54	AT2G17900	AtSDG37	SET domain group 37; Histone methyltransferase	0.826
MdSDG15	AT5G42400	AtSDG25	SET domain protein 25; Histone methyltransferase involved in regulation of flowering time. Required for the expression of the flowering repressors FLC and MADS-box genes of the MAF family (PubMed:19726574, PubMed:19855050). Required for histone H3 dimethylation on 'Lys-36' H3K36me2 at the FLC locus (PubMed:19726574). Required for histone H3 trimethylation on 'Lys- 4' H3K4me3 at the FLC locus. Pre…	MdJMJ25	AT3G48430	AtJMJ12	Relative of early flowering 6; Histone demethylase that demethylates 'Lys-27' (H3K27me) of histone H3. Demethylates both tri- (H3K27me3) and di-methylated (H3K27me2) H3K27me. Demethylates also H3K4me3/2 and H3K36me3/2 in an in vitro assay. Involved in the transcriptional regulation of hundreds of genes regulating developmental patterning and responses to various stimuli. Involved in the regulatio…	0.825
MdJMJ04	AT5G04240	AtJMJ11	EARLY FLOWERING 6; Acts probably as a histone 'Lys-4' (H3K4me) demethylase. Involved in transcriptional gene regulation. Acts as a repressor of the photoperiodic flowering pathway and of FT. Binds around the transcription start site of the FT locus	MdSDG62	AT4G15180	AtSDG2	SET domain protein 2; Histone methyltransferase specifically required for trimethylation of 'Lys-4' of histone H3 (H3K4me3) and is crucial for both sporophyte and gametophyte development (PubMed:21037105, PubMed:20937886)	0.825
MdSDG06	AT3G61740	AtSDG14	SET domain protein 14; Histone methyltransferase	MdHDA13	AT3G44680	AtHDA9	Histone deacetylase 9; Responsible for the deacetylation of lysine residues on the N-terminal part of the core histones (H2A, H2B, H3 and H4). Histone deacetylation gives a tag for epigenetic repression and plays an important role in transcriptional regulation, cell cycle progression and developmental events. Histone deacetylases act via the formation of large multiprotein complexes (By similarit…	0.823
MdSDG08	AT5G53430	AtSDG29	SET domain group 29; Histone methyltransferase	MdHDA13	AT3G44680	AtHDA9	Histone deacetylase 9; Responsible for the deacetylation of lysine residues on the N-terminal part of the core histones (H2A, H2B, H3 and H4). Histone deacetylation gives a tag for epigenetic repression and plays an important role in transcriptional regulation, cell cycle progression and developmental events. Histone deacetylases act via the formation of large multiprotein complexes (By similarit…	0.823
MdHDA08	AT5G63110	AtHDA6	Histone deacetylase 6; Responsible for the deacetylation of lysine residues on the N-terminal part of the core histones (H2A, H2B, H3 and H4). Might remove acetyl residues only from specific targets, such as rDNA repeats or complex transgenes. Histone deacetylation gives a tag for epigenetic repression and plays an important role in transcriptional regulation, cell cycle progression and developme…	MdSDG06	AT3G61740	AtSDG14	SET domain protein 14; Histone methyltransferase	0.823
MdHDA08	AT5G63110	AtHDA6	Histone deacetylase 6; Responsible for the deacetylation of lysine residues on the N-terminal part of the core histones (H2A, H2B, H3 and H4). Might remove acetyl residues only from specific targets, such as rDNA repeats or complex transgenes. Histone deacetylation gives a tag for epigenetic repression and plays an important role in transcriptional regulation, cell cycle progression and developme…	MdSDG08	AT5G53430	AtSDG29	SET domain group 29; Histone methyltransferase	0.823
MdHDA12	AT4G38130	AtHDA19	Histone deacetylase 1; Responsible for the deacetylation of lysine residues on the N-terminal part of the core histones (H2A, H2B, H3 and H4). Histone deacetylation gives a tag for epigenetic repression and plays an important role in transcriptional regulation, cell cycle progression and developmental events. Histone deacetylases act via the formation of large multiprotein complexes. HDA19 is inv…	MdHDA01	AT4G33470	AtHDA14	Histone deacetylase 14; Responsible for the deacetylation of lysine residues on the N-terminal part of the core histones (H2A, H2B, H3 and H4). Histone deacetylation gives a tag for epigenetic repression and plays an important role in transcriptional regulation, cell cycle progression and developmental events. Histone deacetylases act via the formation of large multiprotein complexes (By similari…	0.823
MdSDG35	AT2G22740	AtSDG23	SU(VAR)3-9 homolog 6; Histone methyltransferase. Methylates 'Lys-9' of histone H3. H3 'Lys-9' methylation represents a specific tag for epigenetic transcriptional repression. Seems to act preferentially on dsMRNA	MdHDA03	AT1G08460	AtHDA8	Histone deacetylase 8; Responsible for the deacetylation of lysine residues on the N-terminal part of the core histones (H2A, H2B, H3 and H4). Histone deacetylation gives a tag for epigenetic repression and plays an important role in transcriptional regulation, cell cycle progression and developmental events. Histone deacetylases act via the formation of large multiprotein complexes (By similarit…	0.821
MdHDA01	AT4G33470	AtHDA14	Histone deacetylase 14; Responsible for the deacetylation of lysine residues on the N-terminal part of the core histones (H2A, H2B, H3 and H4). Histone deacetylation gives a tag for epigenetic repression and plays an important role in transcriptional regulation, cell cycle progression and developmental events. Histone deacetylases act via the formation of large multiprotein complexes (By similari…	MdSDG35	AT2G22740	AtSDG23	SU(VAR)3-9 homolog 6; Histone methyltransferase. Methylates 'Lys-9' of histone H3. H3 'Lys-9' methylation represents a specific tag for epigenetic transcriptional repression. Seems to act preferentially on dsMRNA	0.821
MdHAM02	AT5G64610	AtHAM1	Histone acetyltransferase MYST1; Histone acetyltransferase which may be involved in transcriptional activation. Acetylates 'Lys-5' of histone H4 (H4K5ac) (PubMed:17877703, PubMed:19040736, PubMed:22170978, PubMed:23273925). Essential for gametophyte development (PubMed:19040736). Involved in DNA repair after UV-B exposure (PubMed:22170978). Negative regulator of flowering controlling the H4K5ac l…	MdHAF01	AT1G32750	AtHAF1	Transcription initiation factor TFIID subunit 1-A; TAFs are components of the transcription factor IID (TFIID) complex that is essential for mediating regulation of RNA polymerase transcription. Core scaffold of the TFIID complex (By similarity)	0.82
MdSDG36	AT3G03750	AtSDG20	SET domain protein 20; Histone methyltransferase	MdHDA03	AT1G08460	AtHDA8	Histone deacetylase 8; Responsible for the deacetylation of lysine residues on the N-terminal part of the core histones (H2A, H2B, H3 and H4). Histone deacetylation gives a tag for epigenetic repression and plays an important role in transcriptional regulation, cell cycle progression and developmental events. Histone deacetylases act via the formation of large multiprotein complexes (By similarit…	0.82
MdHDA01	AT4G33470	AtHDA14	Histone deacetylase 14; Responsible for the deacetylation of lysine residues on the N-terminal part of the core histones (H2A, H2B, H3 and H4). Histone deacetylation gives a tag for epigenetic repression and plays an important role in transcriptional regulation, cell cycle progression and developmental events. Histone deacetylases act via the formation of large multiprotein complexes (By similari…	MdSDG36	AT3G03750	AtSDG20	SET domain protein 20; Histone methyltransferase	0.82
MdHDA01	AT4G33470	AtHDA14	Histone deacetylase 14; Responsible for the deacetylation of lysine residues on the N-terminal part of the core histones (H2A, H2B, H3 and H4). Histone deacetylation gives a tag for epigenetic repression and plays an important role in transcriptional regulation, cell cycle progression and developmental events. Histone deacetylases act via the formation of large multiprotein complexes (By similari…	MdSDG46	AT1G05830	AtSDG30	Trithorax-like protein 2; Histone methyltransferase	0.819
MdHDA01	AT4G33470	AtHDA14	Histone deacetylase 14; Responsible for the deacetylation of lysine residues on the N-terminal part of the core histones (H2A, H2B, H3 and H4). Histone deacetylation gives a tag for epigenetic repression and plays an important role in transcriptional regulation, cell cycle progression and developmental events. Histone deacetylases act via the formation of large multiprotein complexes (By similari…	MdSDG06	AT3G61740	AtSDG14	SET domain protein 14; Histone methyltransferase	0.819
MdSDG08	AT5G53430	AtSDG29	SET domain group 29; Histone methyltransferase	MdHDA01	AT4G33470	AtHDA14	Histone deacetylase 14; Responsible for the deacetylation of lysine residues on the N-terminal part of the core histones (H2A, H2B, H3 and H4). Histone deacetylation gives a tag for epigenetic repression and plays an important role in transcriptional regulation, cell cycle progression and developmental events. Histone deacetylases act via the formation of large multiprotein complexes (By similari…	0.819
MdHDA03	AT1G08460	AtHDA8	Histone deacetylase 8; Responsible for the deacetylation of lysine residues on the N-terminal part of the core histones (H2A, H2B, H3 and H4). Histone deacetylation gives a tag for epigenetic repression and plays an important role in transcriptional regulation, cell cycle progression and developmental events. Histone deacetylases act via the formation of large multiprotein complexes (By similarit…	MdSDG46	AT1G05830	AtSDG30	Trithorax-like protein 2; Histone methyltransferase	0.819
MdHDA08	AT5G63110	AtHDA6	Histone deacetylase 6; Responsible for the deacetylation of lysine residues on the N-terminal part of the core histones (H2A, H2B, H3 and H4). Might remove acetyl residues only from specific targets, such as rDNA repeats or complex transgenes. Histone deacetylation gives a tag for epigenetic repression and plays an important role in transcriptional regulation, cell cycle progression and developme…	MdSDG46	AT1G05830	AtSDG30	Trithorax-like protein 2; Histone methyltransferase	0.819
MdHAM02	AT5G64610	AtHAM1	Histone acetyltransferase MYST1; Histone acetyltransferase which may be involved in transcriptional activation. Acetylates 'Lys-5' of histone H4 (H4K5ac) (PubMed:17877703, PubMed:19040736, PubMed:22170978, PubMed:23273925). Essential for gametophyte development (PubMed:19040736). Involved in DNA repair after UV-B exposure (PubMed:22170978). Negative regulator of flowering controlling the H4K5ac l…	MdHDA01	AT4G33470	AtHDA14	Histone deacetylase 14; Responsible for the deacetylation of lysine residues on the N-terminal part of the core histones (H2A, H2B, H3 and H4). Histone deacetylation gives a tag for epigenetic repression and plays an important role in transcriptional regulation, cell cycle progression and developmental events. Histone deacetylases act via the formation of large multiprotein complexes (By similari…	0.819
MdSDG08	AT5G53430	AtSDG29	SET domain group 29; Histone methyltransferase	MdHDA03	AT1G08460	AtHDA8	Histone deacetylase 8; Responsible for the deacetylation of lysine residues on the N-terminal part of the core histones (H2A, H2B, H3 and H4). Histone deacetylation gives a tag for epigenetic repression and plays an important role in transcriptional regulation, cell cycle progression and developmental events. Histone deacetylases act via the formation of large multiprotein complexes (By similarit…	0.819
MdSDG06	AT3G61740	AtSDG14	SET domain protein 14; Histone methyltransferase	MdHDA03	AT1G08460	AtHDA8	Histone deacetylase 8; Responsible for the deacetylation of lysine residues on the N-terminal part of the core histones (H2A, H2B, H3 and H4). Histone deacetylation gives a tag for epigenetic repression and plays an important role in transcriptional regulation, cell cycle progression and developmental events. Histone deacetylases act via the formation of large multiprotein complexes (By similarit…	0.819
MdHDA08	AT5G63110	AtHDA6	Histone deacetylase 6; Responsible for the deacetylation of lysine residues on the N-terminal part of the core histones (H2A, H2B, H3 and H4). Might remove acetyl residues only from specific targets, such as rDNA repeats or complex transgenes. Histone deacetylation gives a tag for epigenetic repression and plays an important role in transcriptional regulation, cell cycle progression and developme…	MdHDA03	AT1G08460	AtHDA8	Histone deacetylase 8; Responsible for the deacetylation of lysine residues on the N-terminal part of the core histones (H2A, H2B, H3 and H4). Histone deacetylation gives a tag for epigenetic repression and plays an important role in transcriptional regulation, cell cycle progression and developmental events. Histone deacetylases act via the formation of large multiprotein complexes (By similarit…	0.818
MdHDA12	AT4G38130	AtHDA19	Histone deacetylase 1; Responsible for the deacetylation of lysine residues on the N-terminal part of the core histones (H2A, H2B, H3 and H4). Histone deacetylation gives a tag for epigenetic repression and plays an important role in transcriptional regulation, cell cycle progression and developmental events. Histone deacetylases act via the formation of large multiprotein complexes. HDA19 is inv…	MdSDG52	AT2G23380	AtSDG1	CURLY LEAF; Polycomb group (PcG) protein. Catalytic subunit of some PcG multiprotein complex, which methylates 'Lys-27' of histone H3, leading to transcriptional repression of the affected target genes. Required to regulate floral development by repressing the AGAMOUS homeotic gene in leaves, influorescence stems and flowers. Regulates the antero-posterior organization of the endosperm, as well a…	0.815
MdHDA16	AT3G18520	AtHDA15	Histone deacetylase 15; Responsible for the deacetylation of lysine residues on the N-terminal part of the core histones (H2A, H2B, H3 and H4). Histone deacetylation gives a tag for epigenetic repression and plays an important role in transcriptional regulation, cell cycle progression and developmental events. Histone deacetylases act via the formation of large multiprotein complexes (By similari…	MdSDG35	AT2G22740	AtSDG23	SU(VAR)3-9 homolog 6; Histone methyltransferase. Methylates 'Lys-9' of histone H3. H3 'Lys-9' methylation represents a specific tag for epigenetic transcriptional repression. Seems to act preferentially on dsMRNA	0.814
MdSDG54	AT2G17900	AtSDG37	SET domain group 37; Histone methyltransferase	MdSDG22	AT1G76710	AtSDG26	SET domain group 26; Histone methyltransferase involved in regulation of flowering time. Required for the expression of the SOC1/AGL20 gene. Required for histone H3 trimethylation on 'Lys-4' H3K4me3 at the SOC1 locus. Prevents trimethylation on 'Lys-27' H3K276me3 at the same locus	0.814
MdHAM02	AT5G64610	AtHAM1	Histone acetyltransferase MYST1; Histone acetyltransferase which may be involved in transcriptional activation. Acetylates 'Lys-5' of histone H4 (H4K5ac) (PubMed:17877703, PubMed:19040736, PubMed:22170978, PubMed:23273925). Essential for gametophyte development (PubMed:19040736). Involved in DNA repair after UV-B exposure (PubMed:22170978). Negative regulator of flowering controlling the H4K5ac l…	MdHAG28	AT3G54610	AtHAG1	Histone acetyltransferase GCN5; Acetylates histone H3 and ADA2 proteins in vitro. Acetylates 'Lys-14' of histone H3. Acetylation of histones gives a specific tag for epigenetic transcription activation. Operates in concert with certain DNA-binding transcriptional activators. Acts via the formation of large multiprotein complexes that modify the chromatin (By similarity)	0.814
MdSDG38	AT5G06620	AtSDG38	SET domain protein 38; Histone methyltransferase	MdSDG22	AT1G76710	AtSDG26	SET domain group 26; Histone methyltransferase involved in regulation of flowering time. Required for the expression of the SOC1/AGL20 gene. Required for histone H3 trimethylation on 'Lys-4' H3K4me3 at the SOC1 locus. Prevents trimethylation on 'Lys-27' H3K276me3 at the same locus	0.814
MdHDA13	AT3G44680	AtHDA9	Histone deacetylase 9; Responsible for the deacetylation of lysine residues on the N-terminal part of the core histones (H2A, H2B, H3 and H4). Histone deacetylation gives a tag for epigenetic repression and plays an important role in transcriptional regulation, cell cycle progression and developmental events. Histone deacetylases act via the formation of large multiprotein complexes (By similarit…	MdSDG35	AT2G22740	AtSDG23	SU(VAR)3-9 homolog 6; Histone methyltransferase. Methylates 'Lys-9' of histone H3. H3 'Lys-9' methylation represents a specific tag for epigenetic transcriptional repression. Seems to act preferentially on dsMRNA	0.812
MdSDG29	AT5G13960	AtSDG33	SU(VAR)3-9 homolog 4; Histone methyltransferase. Methylates 'Lys-9' of histone H3. H3 'Lys-9' methylation represents a specific tag for epigenetic transcriptional repression. The silencing mechanism via DNA CpNpG methylation requires the targeting of chromomethylase CMT3 to methylated histones, probably through an interaction with an HP1-like adapter. By its function, KYP is directly required for…	MdHDA03	AT1G08460	AtHDA8	Histone deacetylase 8; Responsible for the deacetylation of lysine residues on the N-terminal part of the core histones (H2A, H2B, H3 and H4). Histone deacetylation gives a tag for epigenetic repression and plays an important role in transcriptional regulation, cell cycle progression and developmental events. Histone deacetylases act via the formation of large multiprotein complexes (By similarit…	0.811
MdHDA12	AT4G38130	AtHDA19	Histone deacetylase 1; Responsible for the deacetylation of lysine residues on the N-terminal part of the core histones (H2A, H2B, H3 and H4). Histone deacetylation gives a tag for epigenetic repression and plays an important role in transcriptional regulation, cell cycle progression and developmental events. Histone deacetylases act via the formation of large multiprotein complexes. HDA19 is inv…	MdHDA03	AT1G08460	AtHDA8	Histone deacetylase 8; Responsible for the deacetylation of lysine residues on the N-terminal part of the core histones (H2A, H2B, H3 and H4). Histone deacetylation gives a tag for epigenetic repression and plays an important role in transcriptional regulation, cell cycle progression and developmental events. Histone deacetylases act via the formation of large multiprotein complexes (By similarit…	0.81
MdJMJ25	AT3G48430	AtJMJ12	Relative of early flowering 6; Histone demethylase that demethylates 'Lys-27' (H3K27me) of histone H3. Demethylates both tri- (H3K27me3) and di-methylated (H3K27me2) H3K27me. Demethylates also H3K4me3/2 and H3K36me3/2 in an in vitro assay. Involved in the transcriptional regulation of hundreds of genes regulating developmental patterning and responses to various stimuli. Involved in the regulatio…	MdSDG49	AT1G77300	AtSDG8	EARLY FLOWERING IN SHORT DAYS; Histone methyltransferase involved in di and tri- methylation of 'Lys-36' of histone H3 (H3K36me2 and H3K36me3). Binds to H3 already mono- or di-methylated on 'Lys-4'(H3K4me1 or H3K4me2), but not to H3K4me3. H3K4me and H3K36me represent specific tags for epigenetic transcriptional activation. Regulates positively FLC transcription to prevent early flowering transiti…	0.81
MdSDG08	AT5G53430	AtSDG29	SET domain group 29; Histone methyltransferase	MdSDG09	AT5G24330	AtSDG34	ARABIDOPSIS TRITHORAX-RELATED PROTEIN 6; Histone methyltransferase that specifically monomethylates 'Lys-37' of histone H3 (H3K27me1). Has higher activity on nucleosomes containing H3.1 than H3.3. Involved in the formation of constitutive heterochromatin and the silencing of heterochromatic elements. May act as a positive regulator of the G1-S transition. Influences which sets of rRNA gene varian…	0.809
MdSDG08	AT5G53430	AtSDG29	SET domain group 29; Histone methyltransferase	MdJMJ24	AT1G63490	AtJMJ17	Transcription factor jumonji (jmjC) domain-containing protein	0.809
MdJMJ25	AT3G48430	AtJMJ12	Relative of early flowering 6; Histone demethylase that demethylates 'Lys-27' (H3K27me) of histone H3. Demethylates both tri- (H3K27me3) and di-methylated (H3K27me2) H3K27me. Demethylates also H3K4me3/2 and H3K36me3/2 in an in vitro assay. Involved in the transcriptional regulation of hundreds of genes regulating developmental patterning and responses to various stimuli. Involved in the regulatio…	MdSDG51	AT2G23740	AtSDG6	SU(VAR)3-9-RELATED protein 5; Histone methyltransferase that functions together with its binding partner LDL1/SWP1 as one of the regulators of flower timing in Arabidopsis (PubMed:17224141). Mediates H3K9me2 deposition and regulates gene expression in a DNA methylation- independent manner. Binds DNA through its zinc fingers and represses the expression of a subset of stimulus response genes. May …	0.808
MdHDA13	AT3G44680	AtHDA9	Histone deacetylase 9; Responsible for the deacetylation of lysine residues on the N-terminal part of the core histones (H2A, H2B, H3 and H4). Histone deacetylation gives a tag for epigenetic repression and plays an important role in transcriptional regulation, cell cycle progression and developmental events. Histone deacetylases act via the formation of large multiprotein complexes (By similarit…	MdSDG14	AT1G73100	AtSDG19	SU(VAR)3-9 homolog 3; Histone methyltransferase. Methylates 'Lys-9' of histone H3. H3 'Lys-9' methylation represents a specific tag for epigenetic transcriptional repression	0.807
MdSDG15	AT5G42400	AtSDG25	SET domain protein 25; Histone methyltransferase involved in regulation of flowering time. Required for the expression of the flowering repressors FLC and MADS-box genes of the MAF family (PubMed:19726574, PubMed:19855050). Required for histone H3 dimethylation on 'Lys-36' H3K36me2 at the FLC locus (PubMed:19726574). Required for histone H3 trimethylation on 'Lys- 4' H3K4me3 at the FLC locus. Pre…	MdSDG09	AT5G24330	AtSDG34	ARABIDOPSIS TRITHORAX-RELATED PROTEIN 6; Histone methyltransferase that specifically monomethylates 'Lys-37' of histone H3 (H3K27me1). Has higher activity on nucleosomes containing H3.1 than H3.3. Involved in the formation of constitutive heterochromatin and the silencing of heterochromatic elements. May act as a positive regulator of the G1-S transition. Influences which sets of rRNA gene varian…	0.807
MdJMJ25	AT3G48430	AtJMJ12	Relative of early flowering 6; Histone demethylase that demethylates 'Lys-27' (H3K27me) of histone H3. Demethylates both tri- (H3K27me3) and di-methylated (H3K27me2) H3K27me. Demethylates also H3K4me3/2 and H3K36me3/2 in an in vitro assay. Involved in the transcriptional regulation of hundreds of genes regulating developmental patterning and responses to various stimuli. Involved in the regulatio…	MdHDA16	AT3G18520	AtHDA15	Histone deacetylase 15; Responsible for the deacetylation of lysine residues on the N-terminal part of the core histones (H2A, H2B, H3 and H4). Histone deacetylation gives a tag for epigenetic repression and plays an important role in transcriptional regulation, cell cycle progression and developmental events. Histone deacetylases act via the formation of large multiprotein complexes (By similari…	0.805
MdSDG22	AT1G76710	AtSDG26	SET domain group 26; Histone methyltransferase involved in regulation of flowering time. Required for the expression of the SOC1/AGL20 gene. Required for histone H3 trimethylation on 'Lys-4' H3K4me3 at the SOC1 locus. Prevents trimethylation on 'Lys-27' H3K276me3 at the same locus	MdSDG42	AT1G26760	AtSDG35	SET domain protein 35	0.805
MdHDA15	AT5G61060	AtHDA5	Histone deacetylase 5; Responsible for the deacetylation of lysine residues on the N-terminal part of the core histones (H2A, H2B, H3 and H4). Histone deacetylation gives a tag for epigenetic repression and plays an important role in transcriptional regulation, cell cycle progression and developmental events. Histone deacetylases act via the formation of large multiprotein complexes (By similarit…	MdSDG35	AT2G22740	AtSDG23	SU(VAR)3-9 homolog 6; Histone methyltransferase. Methylates 'Lys-9' of histone H3. H3 'Lys-9' methylation represents a specific tag for epigenetic transcriptional repression. Seems to act preferentially on dsMRNA	0.805
MdHDA15	AT5G61060	AtHDA5	Histone deacetylase 5; Responsible for the deacetylation of lysine residues on the N-terminal part of the core histones (H2A, H2B, H3 and H4). Histone deacetylation gives a tag for epigenetic repression and plays an important role in transcriptional regulation, cell cycle progression and developmental events. Histone deacetylases act via the formation of large multiprotein complexes (By similarit…	MdSDG14	AT1G73100	AtSDG19	SU(VAR)3-9 homolog 3; Histone methyltransferase. Methylates 'Lys-9' of histone H3. H3 'Lys-9' methylation represents a specific tag for epigenetic transcriptional repression	0.805
MdHDA15	AT5G61060	AtHDA5	Histone deacetylase 5; Responsible for the deacetylation of lysine residues on the N-terminal part of the core histones (H2A, H2B, H3 and H4). Histone deacetylation gives a tag for epigenetic repression and plays an important role in transcriptional regulation, cell cycle progression and developmental events. Histone deacetylases act via the formation of large multiprotein complexes (By similarit…	MdSDG29	AT5G13960	AtSDG33	SU(VAR)3-9 homolog 4; Histone methyltransferase. Methylates 'Lys-9' of histone H3. H3 'Lys-9' methylation represents a specific tag for epigenetic transcriptional repression. The silencing mechanism via DNA CpNpG methylation requires the targeting of chromomethylase CMT3 to methylated histones, probably through an interaction with an HP1-like adapter. By its function, KYP is directly required for…	0.805
MdHDA12	AT4G38130	AtHDA19	Histone deacetylase 1; Responsible for the deacetylation of lysine residues on the N-terminal part of the core histones (H2A, H2B, H3 and H4). Histone deacetylation gives a tag for epigenetic repression and plays an important role in transcriptional regulation, cell cycle progression and developmental events. Histone deacetylases act via the formation of large multiprotein complexes. HDA19 is inv…	MdSDG14	AT1G73100	AtSDG19	SU(VAR)3-9 homolog 3; Histone methyltransferase. Methylates 'Lys-9' of histone H3. H3 'Lys-9' methylation represents a specific tag for epigenetic transcriptional repression	0.804
MdHDA11	AT5G26040	AtHDA2	Histone deacetylase 2; Responsible for the deacetylation of lysine residues on the N-terminal part of the core histones (H2A, H2B, H3 and H4). Histone deacetylation gives a tag for epigenetic repression and plays an important role in transcriptional regulation, cell cycle progression and developmental events. Histone deacetylases act via the formation of large multiprotein complexes (By similarit…	MdSDG06	AT3G61740	AtSDG14	SET domain protein 14; Histone methyltransferase	0.803
MdHDA11	AT5G26040	AtHDA2	Histone deacetylase 2; Responsible for the deacetylation of lysine residues on the N-terminal part of the core histones (H2A, H2B, H3 and H4). Histone deacetylation gives a tag for epigenetic repression and plays an important role in transcriptional regulation, cell cycle progression and developmental events. Histone deacetylases act via the formation of large multiprotein complexes (By similarit…	MdSDG46	AT1G05830	AtSDG30	Trithorax-like protein 2; Histone methyltransferase	0.803
MdSDG05	AT5G09790	AtSDG15	ARABIDOPSIS TRITHORAX-RELATED PROTEIN 5; Histone methyltransferase that specifically monomethylates 'Lys-37' of histone H3 (H3K27me1). Has much higher activity on nucleosomes containing H3.1 than H3.3. Involved in the formation of constitutive heterochromatin and the silencing of heterochromatic elements. Influences which sets of rRNA gene variants are expressed or silenced	MdSDG42	AT1G26760	AtSDG35	SET domain protein 35	0.802
MdSDG02	AT5G43990	AtSDG18	Histone-lysine N-methyltransferase SUVR2; Probable inactive histone-lysine methyltransferase that acts as regulator of transctiptional gene silencing independently of histone H3K9 methylation. Contributes to transcriptional gene silencing at RNA-directed DNA methylation (RdDM) target loci but also at RdDM-independent target loci. Forms a complex with SUVR1 and associates with the SNF2-related chr…	MdHDA16	AT3G18520	AtHDA15	Histone deacetylase 15; Responsible for the deacetylation of lysine residues on the N-terminal part of the core histones (H2A, H2B, H3 and H4). Histone deacetylation gives a tag for epigenetic repression and plays an important role in transcriptional regulation, cell cycle progression and developmental events. Histone deacetylases act via the formation of large multiprotein complexes (By similari…	0.801
MdSDG08	AT5G53430	AtSDG29	SET domain group 29; Histone methyltransferase	MdJMJ04	AT5G04240	AtJMJ11	EARLY FLOWERING 6; Acts probably as a histone 'Lys-4' (H3K4me) demethylase. Involved in transcriptional gene regulation. Acts as a repressor of the photoperiodic flowering pathway and of FT. Binds around the transcription start site of the FT locus	0.801
